# Supplementary material for: Hyperinflammatory environment drives dysfunctional myeloid cell effector response to bacterial challenge in COVID-19
Source: PLoS Pathog. 2022 Jan 10;18(1):e1010176. doi: 10.1371/journal.ppat.1010176 (PMC8782468; doi:10.1371/journal.ppat.1010176)
Supplement: S4 Table — (XLSX) [file ppat.1010176.s004.xlsx]

## Sheet: Sheet1
UniprotID	protein_Id	GENENAME	SYMBOL	modelName	contrast	c1	c2	c1_name	c2_name	estimate	statistic	df	p.value	conf.low	conf.high	sigma	FDR	significance	lfcsignif	coloring
A0A075B6K4	sp|A0A075B6K4|LV310_HUMAN			WaldTest_moderated	acuteVSrecWave1	15.5785	15.2682	conditionacute:wavew1	conditionrecovery:wavew1	0.310314	0.464462	13.9451	0.649485	-1.44535	2.06597	0.818269	0.882566	NO	NO	Non-sign
A0A075B6R9	sp|A0A075B6R9|KVD24_HUMAN			WaldTest_moderated	acuteVSrecWave1	15.7697	16.2768	conditionacute:wavew1	conditionrecovery:wavew1	-0.507096	-0.912707	28.9451	0.368937	-2.47543	1.46123	0.962321	0.735493	NO	NO	Non-sign
A0A075B6S5	sp|A0A075B6S5|KV127_HUMAN			WaldTest_moderated	acuteVSrecWave1	14.6821	15.4477	conditionacute:wavew1	conditionrecovery:wavew1	-0.765572	-0.871669	15.9451	0.396324	-2.99156	1.46042	1.04975	0.761828	NO	NO	Non-sign
A0A087WSY6	sp|A0A087WSY6|KVD15_HUMAN			WaldTest_moderated	acuteVSrecWave1	16.8422	17.6395	conditionacute:wavew1	conditionrecovery:wavew1	-0.797358	-1.39132	31.9451	0.173742	-3.13222	1.5375	1.14619	0.511296	NO	NO	Non-sign
A0A0A0MS15	sp|A0A0A0MS15|HV349_HUMAN			WaldTest_moderated	acuteVSrecWave1	16.3952	16.5292	conditionacute:wavew1	conditionrecovery:wavew1	-0.133959	-0.313487	33.9451	0.755829	-1.92126	1.65334	0.879417	0.916677	NO	NO	Non-sign
A0A0B4J1V0	sp|A0A0B4J1V0|HV315_HUMAN			WaldTest_moderated	acuteVSrecWave1	14.7182	16.4254	conditionacute:wavew1	conditionrecovery:wavew1	-1.70727	-2.52505	20.9451	0.019705	-4.10901	0.69448	1.15472	0.152221	Partial	YES	FDR <= 0.25
A0A0B4J1V2	sp|A0A0B4J1V2|HV226_HUMAN			WaldTest_moderated	acuteVSrecWave1	13.3256	14.1912	conditionacute:wavew1	conditionrecovery:wavew1	-0.865593	-0.701871	15.9451	0.492878	-4.76401	3.03283	1.83844	0.844767	NO	NO	Non-sign
A0A0B4J1X5	sp|A0A0B4J1X5|HV374_HUMAN			WaldTest_moderated	acuteVSrecWave1	14.9134	14.6422	conditionacute:wavew1	conditionrecovery:wavew1	0.2712	0.3887	9.94512	0.70569	-1.43305	1.97545	0.764302	0.908576	NO	NO	Non-sign
A0A0B4J1Y9	sp|A0A0B4J1Y9|HV372_HUMAN			WaldTest_moderated	acuteVSrecWave1	14.6607	14.6933	conditionacute:wavew1	conditionrecovery:wavew1	-0.032593	-0.0442752	15.9451	0.965235	-1.74258	1.6774	0.806409	0.974462	NO	NO	Non-sign
A0A0B4J2H0	sp|A0A0B4J2H0|HV69D_HUMAN			WaldTest_moderated	acuteVSrecWave1	15.5639	15.1571	conditionacute:wavew1	conditionrecovery:wavew1	0.406781	0.67143	11.9451	0.514722	-0.91391	1.72747	0.605842	0.864397	NO	NO	Non-sign
A0A0C4DH31	sp|A0A0C4DH31|HV118_HUMAN			WaldTest_moderated	acuteVSrecWave1	16.6842	16.8451	conditionacute:wavew1	conditionrecovery:wavew1	-0.160839	-0.357256	31.9451	0.72325	-1.99505	1.67337	0.900414	0.910655	NO	NO	Non-sign
A0A0C4DH38	sp|A0A0C4DH38|HV551_HUMAN			WaldTest_moderated	acuteVSrecWave1	15.5496	16.0879	conditionacute:wavew1	conditionrecovery:wavew1	-0.538257	-1.13939	29.9451	0.263572	-2.40254	1.32602	0.912776	0.607789	NO	NO	Non-sign
A0A0C4DH67	sp|A0A0C4DH67|KV108_HUMAN			WaldTest_moderated	acuteVSrecWave1	15.7541	17.9686	conditionacute:wavew1	conditionrecovery:wavew1	-2.21443	-1.98556	12.9451	0.0686821	-5.16658	0.737728	1.36592	0.303183	NO	YES	Non-sign
A0A0C4DH72	sp|A0A0C4DH72|KV106_HUMAN			WaldTest_moderated	acuteVSrecWave1	15.0682	16.6256	conditionacute:wavew1	conditionrecovery:wavew1	-1.55732	-2.41246	20.9451	0.0251001	-3.45614	0.341507	0.91292	0.172354	Partial	YES	FDR <= 0.25
A0A0J9YX35	sp|A0A0J9YX35|HV64D_HUMAN			WaldTest_moderated	acuteVSrecWave1	14.4176	15.1017	conditionacute:wavew1	conditionrecovery:wavew1	-0.684063	-1.52471	14.9451	0.148211	-1.99392	0.62579	0.61434	0.472136	NO	NO	Non-sign
B9A064	sp|B9A064|IGLL5_HUMAN	immunoglobulin lambda like polypeptide 5	IGLL5	WaldTest_moderated	acuteVSrecWave1	21.2883	21.3573	conditionacute:wavew1	conditionrecovery:wavew1	-0.0689788	-0.183886	33.9451	0.855197	-1.63793	1.49997	0.771984	0.933766	NO	NO	Non-sign
O00151	sp|O00151|PDLI1_HUMAN	PDZ and LIM domain 1	PDLIM1	WaldTest_moderated	acuteVSrecWave1	15.3296	14.6345	conditionacute:wavew1	conditionrecovery:wavew1	0.695127	1.00281	13.9451	0.333035	-1.25216	2.64241	0.907581	0.704847	NO	NO	Non-sign
O00299	sp|O00299|CLIC1_HUMAN	chloride intracellular channel 1	CLIC1	WaldTest_moderated	acuteVSrecWave1	14.9407	15.9033	conditionacute:wavew1	conditionrecovery:wavew1	-0.962527	-1.27133	11.9451	0.22781	-2.46916	0.544103	0.691139	0.549032	NO	NO	Non-sign
O00391	sp|O00391|QSOX1_HUMAN	quiescin sulfhydryl oxidase 1	QSOX1	WaldTest_moderated	acuteVSrecWave1	20.1419	20.1695	conditionacute:wavew1	conditionrecovery:wavew1	-0.027542	-0.0946041	33.9451	0.925186	-1.24521	1.19013	0.599139	0.966243	NO	NO	Non-sign
O14791	sp|O14791|APOL1_HUMAN	apolipoprotein L1	APOL1	WaldTest_moderated	acuteVSrecWave1	20.1934	20.245	conditionacute:wavew1	conditionrecovery:wavew1	-0.0515894	-0.149485	33.9451	0.882055	-1.49505	1.39188	0.710239	0.949812	NO	NO	Non-sign
O14950	sp|O14950|ML12B_HUMAN	myosin light chain 12A	MYL12A	WaldTest_moderated	acuteVSrecWave1	14.7075	14.2448	conditionacute:wavew1	conditionrecovery:wavew1	0.462764	0.59765	9.94512	0.563434	-1.42858	2.35411	0.848209	0.882537	NO	NO	Non-sign
O15467	sp|O15467|CCL16_HUMAN	C-C motif chemokine ligand 16	CCL16	WaldTest_moderated	acuteVSrecWave1	12.9226	13.488	conditionacute:wavew1	conditionrecovery:wavew1	-0.565401	-0.91967	24.9451	0.366554	-2.72805	1.59725	1.04995	0.735493	NO	NO	Non-sign
O43866	sp|O43866|CD5L_HUMAN	CD5 molecule like	CD5L	WaldTest_moderated	acuteVSrecWave1	17.2711	18.1928	conditionacute:wavew1	conditionrecovery:wavew1	-0.921658	-2.36905	33.9451	0.0236653	-2.54885	0.705537	0.800641	0.16941	Partial	NO	Non-sign
O60814	sp|O60814|H2B1K_HUMAN	H2B clustered histone 12	H2BC12	WaldTest_moderated	acuteVSrecWave1	17.5418	16.0961	conditionacute:wavew1	conditionrecovery:wavew1	1.44571	2.23185	30.9451	0.0330041	-1.176	4.06741	1.28536	0.195684	Partial	YES	FDR <= 0.25
O75636	sp|O75636|FCN3_HUMAN	ficolin 3	FCN3	WaldTest_moderated	acuteVSrecWave1	19.0975	17.9378	conditionacute:wavew1	conditionrecovery:wavew1	1.15965	1.27127	28.9451	0.213755	-2.1132	4.43249	1.6001	0.549032	NO	YES	Non-sign
O95445	sp|O95445|APOM_HUMAN	apolipoprotein M	APOM	WaldTest_moderated	acuteVSrecWave1	17.8627	17.6299	conditionacute:wavew1	conditionrecovery:wavew1	0.232834	0.541735	32.9451	0.591646	-1.51612	1.98179	0.859586	0.882537	NO	NO	Non-sign
P00338	sp|P00338|LDHA_HUMAN	lactate dehydrogenase A	LDHA	WaldTest_moderated	acuteVSrecWave1	14.7968	17.3462	conditionacute:wavew1	conditionrecovery:wavew1	-2.54937	-2.51531	14.9451	0.0238243	-4.5708	-0.527937	0.948081	0.16941	Partial	YES	FDR <= 0.25
P00450	sp|P00450|CERU_HUMAN	ceruloplasmin	CP	WaldTest_moderated	acuteVSrecWave1	20.1682	19.1424	conditionacute:wavew1	conditionrecovery:wavew1	1.02574	3.5667	33.9451	0.0011005	-0.177117	2.22859	0.59185	0.0250476	YES	YES	FDR <= 0.05
P00451	sp|P00451|FA8_HUMAN	coagulation factor VIII	F8	WaldTest_moderated	acuteVSrecWave1	17.7633	17.135	conditionacute:wavew1	conditionrecovery:wavew1	0.628379	1.25027	17.9451	0.227258	-0.8178	2.07456	0.688203	0.549032	NO	NO	Non-sign
P00488	sp|P00488|F13A_HUMAN	coagulation factor XIII A chain	F13A1	WaldTest_moderated	acuteVSrecWave1	15.7766	15.1782	conditionacute:wavew1	conditionrecovery:wavew1	0.598361	0.727828	23.9451	0.473776	-2.03058	3.2273	1.27362	0.841988	NO	NO	Non-sign
P00734	sp|P00734|THRB_HUMAN	coagulation factor II, thrombin	F2	WaldTest_moderated	acuteVSrecWave1	18.0165	18.4881	conditionacute:wavew1	conditionrecovery:wavew1	-0.471623	-0.73399	33.9451	0.467995	-3.15912	2.21587	1.32235	0.841988	NO	NO	Non-sign
P00736	sp|P00736|C1R_HUMAN	complement C1r	C1R	WaldTest_moderated	acuteVSrecWave1	17.6886	17.6139	conditionacute:wavew1	conditionrecovery:wavew1	0.0747416	0.103093	33.9451	0.918496	-2.95759	3.10707	1.49202	0.966243	NO	NO	Non-sign
P00738	sp|P00738|HPT_HUMAN	haptoglobin	HP	WaldTest_moderated	acuteVSrecWave1	20.7143	19.9905	conditionacute:wavew1	conditionrecovery:wavew1	0.723816	2.13624	33.9451	0.039954	-0.69335	2.14098	0.697299	0.209251	Partial	NO	Non-sign
P00739	sp|P00739|HPTR_HUMAN	haptoglobin-related protein	HPR	WaldTest_moderated	acuteVSrecWave1	17.6481	15.9735	conditionacute:wavew1	conditionrecovery:wavew1	1.67455	3.50829	33.9451	0.00129295	-0.321846	3.67094	0.982301	0.0250476	YES	YES	FDR <= 0.05
P00740	sp|P00740|FA9_HUMAN	coagulation factor IX	F9	WaldTest_moderated	acuteVSrecWave1	16.1278	16.3505	conditionacute:wavew1	conditionrecovery:wavew1	-0.222713	-0.299678	18.9451	0.767686	-2.87972	2.43429	1.26921	0.916677	NO	NO	Non-sign
P00742	sp|P00742|FA10_HUMAN	coagulation factor X	F10	WaldTest_moderated	acuteVSrecWave1	17.3614	16.571	conditionacute:wavew1	conditionrecovery:wavew1	0.790398	1.41068	32.9451	0.167712	-1.47172	3.05252	1.1118	0.503703	NO	NO	Non-sign
P00746	sp|P00746|CFAD_HUMAN	complement factor D	CFD	WaldTest_moderated	acuteVSrecWave1	20.2969	20.7387	conditionacute:wavew1	conditionrecovery:wavew1	-0.441708	-1.3479	33.9451	0.186617	-1.81234	0.928921	0.674401	0.519501	NO	NO	Non-sign
P00747	sp|P00747|PLMN_HUMAN	plasminogen	PLG	WaldTest_moderated	acuteVSrecWave1	23.4604	23.6041	conditionacute:wavew1	conditionrecovery:wavew1	-0.143703	-0.505497	33.9451	0.616476	-1.33273	1.04532	0.585043	0.882566	NO	NO	Non-sign
P00748	sp|P00748|FA12_HUMAN	coagulation factor XII	F12	WaldTest_moderated	acuteVSrecWave1	22.7294	22.5875	conditionacute:wavew1	conditionrecovery:wavew1	0.141885	0.433882	33.9451	0.66712	-1.22587	1.50964	0.672988	0.882566	NO	NO	Non-sign
P00751	sp|P00751|CFAB_HUMAN	complement factor B	CFB	WaldTest_moderated	acuteVSrecWave1	23.7483	23.0089	conditionacute:wavew1	conditionrecovery:wavew1	0.739403	2.20096	33.9451	0.0346397	-0.665712	2.14452	0.691369	0.198216	Partial	NO	Non-sign
P00761	sp|P00761|TRYP_PIG			WaldTest_moderated	acuteVSrecWave1	18.3598	17.9509	conditionacute:wavew1	conditionrecovery:wavew1	0.408859	1.7201	33.9451	0.0945198	-0.585315	1.40303	0.489171	0.383663	NO	NO	Non-sign
P01008	sp|P01008|ANT3_HUMAN	serpin family C member 1	SERPINC1	WaldTest_moderated	acuteVSrecWave1	18.3171	18.5996	conditionacute:wavew1	conditionrecovery:wavew1	-0.282421	-0.482048	33.9451	0.632866	-2.7329	2.16805	1.20573	0.882566	NO	NO	Non-sign
P01009	sp|P01009|A1AT_HUMAN	serpin family A member 1	SERPINA1	WaldTest_moderated	acuteVSrecWave1	19.7739	18.7223	conditionacute:wavew1	conditionrecovery:wavew1	1.05152	2.06093	33.9451	0.0470376	-1.0825	3.18554	1.05002	0.230708	Partial	YES	FDR <= 0.25
P01011	sp|P01011|AACT_HUMAN	serpin family A member 3	SERPINA3	WaldTest_moderated	acuteVSrecWave1	17.6891	16.4074	conditionacute:wavew1	conditionrecovery:wavew1	1.2817	3.69569	33.9451	0.000768563	-0.168857	2.73225	0.713728	0.0223461	YES	YES	FDR <= 0.05
P01019	sp|P01019|ANGT_HUMAN	angiotensinogen	AGT	WaldTest_moderated	acuteVSrecWave1	18.0378	17.8618	conditionacute:wavew1	conditionrecovery:wavew1	0.176046	0.358946	32.9451	0.721926	-1.87761	2.2297	1.00934	0.910655	NO	NO	Non-sign
P01023	sp|P01023|A2MG_HUMAN	alpha-2-macroglobulin	A2M	WaldTest_moderated	acuteVSrecWave1	18.4348	18.5386	conditionacute:wavew1	conditionrecovery:wavew1	-0.103844	-0.283065	33.9451	0.778847	-1.63825	1.43056	0.754985	0.916677	NO	NO	Non-sign
P01024	sp|P01024|CO3_HUMAN	complement C3	C3	WaldTest_moderated	acuteVSrecWave1	24.1246	24.0821	conditionacute:wavew1	conditionrecovery:wavew1	0.042491	0.0941588	33.9451	0.925537	-1.84498	1.92996	0.928704	0.966243	NO	NO	Non-sign
P01031	sp|P01031|CO5_HUMAN	complement C5	C5	WaldTest_moderated	acuteVSrecWave1	19.0272	18.4718	conditionacute:wavew1	conditionrecovery:wavew1	0.555379	1.65448	33.9451	0.10725	-0.848639	1.9594	0.690829	0.404148	NO	NO	Non-sign
P01033	sp|P01033|TIMP1_HUMAN	TIMP metallopeptidase inhibitor 1	TIMP1	WaldTest_moderated	acuteVSrecWave1	14.7122	16.5186	conditionacute:wavew1	conditionrecovery:wavew1	-1.80638	-2.56516	7.94512	0.0335638	-3.58739	-0.0253612	0.771409	0.195684	Partial	YES	FDR <= 0.25
P01034	sp|P01034|CYTC_HUMAN	cystatin C	CST3	WaldTest_moderated	acuteVSrecWave1	20.2487	20.3353	conditionacute:wavew1	conditionrecovery:wavew1	-0.0865713	-0.251786	33.9451	0.802725	-1.52466	1.35152	0.707594	0.916677	NO	NO	Non-sign
P01042	sp|P01042|KNG1_HUMAN	kininogen 1	KNG1	WaldTest_moderated	acuteVSrecWave1	23.5618	23.3753	conditionacute:wavew1	conditionrecovery:wavew1	0.186474	0.609452	33.9451	0.546283	-1.09327	1.46622	0.629681	0.874619	NO	NO	Non-sign
P01344	sp|P01344|IGF2_HUMAN	insulin like growth factor 2	IGF2	WaldTest_moderated	acuteVSrecWave1	18.0273	17.9071	conditionacute:wavew1	conditionrecovery:wavew1	0.120184	0.345491	33.9451	0.731857	-1.33479	1.57516	0.715901	0.915562	NO	NO	Non-sign
P01591	sp|P01591|IGJ_HUMAN	joining chain of multimeric IgA and IgM	JCHAIN	WaldTest_moderated	acuteVSrecWave1	17.4627	17.8023	conditionacute:wavew1	conditionrecovery:wavew1	-0.339662	-0.719586	32.9451	0.476854	-2.26047	1.58114	0.944049	0.841988	NO	NO	Non-sign
P01593	sp|P01593|KVD33_HUMAN			WaldTest_moderated	acuteVSrecWave1	15.5726	15.8661	conditionacute:wavew1	conditionrecovery:wavew1	-0.293484	-0.629309	29.9451	0.533919	-2.05719	1.47022	0.863531	0.869277	NO	NO	Non-sign
P01597	sp|P01597|KV139_HUMAN			WaldTest_moderated	acuteVSrecWave1	16.356	17.4689	conditionacute:wavew1	conditionrecovery:wavew1	-1.11287	-2.06958	27.9451	0.0478509	-3.17373	0.947999	1.00599	0.23103	Partial	YES	FDR <= 0.25
P01599	sp|P01599|KV117_HUMAN			WaldTest_moderated	acuteVSrecWave1	16.3129	16.488	conditionacute:wavew1	conditionrecovery:wavew1	-0.175108	-0.333254	29.9451	0.741265	-2.1041	1.75389	0.94446	0.916677	NO	NO	Non-sign
P01602	sp|P01602|KV105_HUMAN			WaldTest_moderated	acuteVSrecWave1	16.0245	15.3925	conditionacute:wavew1	conditionrecovery:wavew1	0.631967	0.734832	20.9451	0.47059	-2.0346	3.29853	1.28204	0.841988	NO	NO	Non-sign
P01619	sp|P01619|KV320_HUMAN			WaldTest_moderated	acuteVSrecWave1	18.7675	18.991	conditionacute:wavew1	conditionrecovery:wavew1	-0.223555	-0.578136	33.9451	0.566988	-1.84088	1.39377	0.795786	0.882537	NO	NO	Non-sign
P01700	sp|P01700|LV147_HUMAN			WaldTest_moderated	acuteVSrecWave1	17.2649	16.7784	conditionacute:wavew1	conditionrecovery:wavew1	0.486518	1.18357	30.9451	0.245595	-1.17717	2.1502	0.815669	0.579304	NO	NO	Non-sign
P01701	sp|P01701|LV151_HUMAN			WaldTest_moderated	acuteVSrecWave1	16.0952	16.7799	conditionacute:wavew1	conditionrecovery:wavew1	-0.68467	-1.55138	29.9451	0.131316	-2.42631	1.05697	0.852728	0.452034	NO	NO	Non-sign
P01704	sp|P01704|LV214_HUMAN			WaldTest_moderated	acuteVSrecWave1	14.9471	15.0899	conditionacute:wavew1	conditionrecovery:wavew1	-0.142785	-0.302054	24.9451	0.765115	-1.75077	1.4652	0.780661	0.916677	NO	NO	Non-sign
P01714	sp|P01714|LV319_HUMAN			WaldTest_moderated	acuteVSrecWave1	16.1153	15.8335	conditionacute:wavew1	conditionrecovery:wavew1	0.281831	0.433537	24.9451	0.668351	-2.03738	2.60105	1.12596	0.882566	NO	NO	Non-sign
P01715	sp|P01715|LV301_HUMAN			WaldTest_moderated	acuteVSrecWave1	15.3978	14.535	conditionacute:wavew1	conditionrecovery:wavew1	0.862764	1.75986	12.9451	0.102025	-0.524538	2.25007	0.641883	0.394072	NO	NO	Non-sign
P01717	sp|P01717|LV325_HUMAN			WaldTest_moderated	acuteVSrecWave1	19.3819	19.0658	conditionacute:wavew1	conditionrecovery:wavew1	0.316095	0.28022	19.9451	0.782194	-2.76527	3.39746	1.47693	0.916677	NO	NO	Non-sign
P01743	sp|P01743|HV146_HUMAN			WaldTest_moderated	acuteVSrecWave1	16.7978	17.2658	conditionacute:wavew1	conditionrecovery:wavew1	-0.46798	-1.02367	28.9451	0.31447	-2.21734	1.28138	0.855266	0.682753	NO	NO	Non-sign
P01763	sp|P01763|HV348_HUMAN			WaldTest_moderated	acuteVSrecWave1	17.1001	17.2958	conditionacute:wavew1	conditionrecovery:wavew1	-0.195695	-0.497893	33.9451	0.62177	-1.83964	1.44825	0.808884	0.882566	NO	NO	Non-sign
P01764	sp|P01764|HV323_HUMAN			WaldTest_moderated	acuteVSrecWave1	18.7159	19.1363	conditionacute:wavew1	conditionrecovery:wavew1	-0.420451	-1.08813	33.9451	0.284204	-2.03659	1.19569	0.7952	0.636369	NO	NO	Non-sign
P01772	sp|P01772|HV333_HUMAN			WaldTest_moderated	acuteVSrecWave1	17.414	17.1703	conditionacute:wavew1	conditionrecovery:wavew1	0.243745	0.634322	32.9451	0.530251	-1.31992	1.80741	0.768521	0.869277	NO	NO	Non-sign
P01780	sp|P01780|HV307_HUMAN			WaldTest_moderated	acuteVSrecWave1	15.0563	15.1927	conditionacute:wavew1	conditionrecovery:wavew1	-0.136453	-0.211261	14.9451	0.835537	-1.72663	1.45373	0.745817	0.933075	NO	NO	Non-sign
P01782	sp|P01782|HV309_HUMAN			WaldTest_moderated	acuteVSrecWave1	15.5213	14.4262	conditionacute:wavew1	conditionrecovery:wavew1	1.09506	1.63018	18.9451	0.119577	-0.893675	3.0838	0.949987	0.424113	NO	YES	Non-sign
P01834	sp|P01834|IGKC_HUMAN			WaldTest_moderated	acuteVSrecWave1	24.6832	24.9696	conditionacute:wavew1	conditionrecovery:wavew1	-0.286398	-0.803344	33.9451	0.427366	-1.77752	1.20472	0.733686	0.795518	NO	NO	Non-sign
P01857	sp|P01857|IGHG1_HUMAN			WaldTest_moderated	acuteVSrecWave1	24.242	24.4464	conditionacute:wavew1	conditionrecovery:wavew1	-0.204451	-0.558346	33.9451	0.580272	-1.73599	1.32709	0.753576	0.882537	NO	NO	Non-sign
P01859	sp|P01859|IGHG2_HUMAN			WaldTest_moderated	acuteVSrecWave1	20.1235	19.8957	conditionacute:wavew1	conditionrecovery:wavew1	0.227745	0.536448	33.9451	0.595148	-1.54794	2.00343	0.873703	0.882537	NO	NO	Non-sign
P01860	sp|P01860|IGHG3_HUMAN			WaldTest_moderated	acuteVSrecWave1	23.0243	23.2037	conditionacute:wavew1	conditionrecovery:wavew1	-0.179462	-0.357387	33.9451	0.723014	-2.27974	1.92082	1.03342	0.910655	NO	NO	Non-sign
P01861	sp|P01861|IGHG4_HUMAN			WaldTest_moderated	acuteVSrecWave1	17.1024	17.1854	conditionacute:wavew1	conditionrecovery:wavew1	-0.0830415	-0.110175	29.9451	0.913006	-3.05751	2.89142	1.45634	0.966243	NO	NO	Non-sign
P01871	sp|P01871|IGHM_HUMAN			WaldTest_moderated	acuteVSrecWave1	20.6594	20.7606	conditionacute:wavew1	conditionrecovery:wavew1	-0.101229	-0.245439	32.9451	0.807639	-1.77957	1.57711	0.824883	0.916677	NO	NO	Non-sign
P01876	sp|P01876|IGHA1_HUMAN			WaldTest_moderated	acuteVSrecWave1	19.9504	20.6866	conditionacute:wavew1	conditionrecovery:wavew1	-0.736199	-1.30908	33.9451	0.199301	-3.0884	1.616	1.15737	0.526359	NO	NO	Non-sign
P01880	sp|P01880|IGHD_HUMAN			WaldTest_moderated	acuteVSrecWave1	17.2601	16.6473	conditionacute:wavew1	conditionrecovery:wavew1	0.612778	1.41574	27.9451	0.167901	-1.16061	2.38617	0.865664	0.503703	NO	NO	Non-sign
P02647	sp|P02647|APOA1_HUMAN	apolipoprotein A1	APOA1	WaldTest_moderated	acuteVSrecWave1	25.1711	25.4902	conditionacute:wavew1	conditionrecovery:wavew1	-0.319081	-0.939661	33.9451	0.35403	-1.73936	1.1012	0.69883	0.732107	NO	NO	Non-sign
P02649	sp|P02649|APOE_HUMAN	apolipoprotein E	APOE	WaldTest_moderated	acuteVSrecWave1	23.3307	24.1627	conditionacute:wavew1	conditionrecovery:wavew1	-0.831984	-2.69837	33.9451	0.0107768	-2.12159	0.457621	0.634534	0.106072	Partial	NO	Non-sign
P02652	sp|P02652|APOA2_HUMAN	apolipoprotein A2	APOA2	WaldTest_moderated	acuteVSrecWave1	23.74	23.8518	conditionacute:wavew1	conditionrecovery:wavew1	-0.111839	-0.360795	33.9451	0.720488	-1.40835	1.18467	0.637933	0.910655	NO	NO	Non-sign
P02654	sp|P02654|APOC1_HUMAN	apolipoprotein C1	APOC1	WaldTest_moderated	acuteVSrecWave1	20.8905	22.253	conditionacute:wavew1	conditionrecovery:wavew1	-1.36251	-3.19722	33.9451	0.00299919	-3.14493	0.419913	0.877017	0.0402935	YES	YES	FDR <= 0.05
P02655	sp|P02655|APOC2_HUMAN	apolipoprotein C2	APOC2	WaldTest_moderated	acuteVSrecWave1	19.1301	20.2958	conditionacute:wavew1	conditionrecovery:wavew1	-1.16575	-2.17865	31.9451	0.0368482	-3.34575	1.01424	1.07016	0.199756	Partial	YES	FDR <= 0.25
P02656	sp|P02656|APOC3_HUMAN	apolipoprotein C3	APOC3	WaldTest_moderated	acuteVSrecWave1	18.9875	19.8773	conditionacute:wavew1	conditionrecovery:wavew1	-0.889796	-1.46776	33.9451	0.151376	-3.42539	1.6458	1.24761	0.477298	NO	NO	Non-sign
P02671	sp|P02671|FIBA_HUMAN	fibrinogen alpha chain	FGA	WaldTest_moderated	acuteVSrecWave1	26.1023	26.0376	conditionacute:wavew1	conditionrecovery:wavew1	0.0647091	0.0861595	33.9451	0.931846	-3.07656	3.20598	1.54562	0.966243	NO	NO	Non-sign
P02675	sp|P02675|FIBB_HUMAN	fibrinogen beta chain	FGB	WaldTest_moderated	acuteVSrecWave1	26.0843	26.0209	conditionacute:wavew1	conditionrecovery:wavew1	0.0633799	0.0873855	33.9451	0.930879	-2.9702	3.09696	1.49264	0.966243	NO	NO	Non-sign
P02679	sp|P02679|FIBG_HUMAN	fibrinogen gamma chain	FGG	WaldTest_moderated	acuteVSrecWave1	25.855	25.6821	conditionacute:wavew1	conditionrecovery:wavew1	0.172876	0.201663	33.9451	0.841384	-3.41265	3.7584	1.76421	0.933075	NO	NO	Non-sign
P02741	sp|P02741|CRP_HUMAN	C-reactive protein	CRP	WaldTest_moderated	acuteVSrecWave1	20.644	17.543	conditionacute:wavew1	conditionrecovery:wavew1	3.10102	6.07154	31.9451	8.88565e-07	1.03649	5.16555	1.01348	0.000189609	YES	YES	FDR <= 0.05
P02745	sp|P02745|C1QA_HUMAN	complement C1q A chain	C1QA	WaldTest_moderated	acuteVSrecWave1	21.4071	21.9501	conditionacute:wavew1	conditionrecovery:wavew1	-0.542992	-1.61802	33.9451	0.114914	-1.94662	0.860639	0.690639	0.420516	NO	NO	Non-sign
P02746	sp|P02746|C1QB_HUMAN	complement C1q B chain	C1QB	WaldTest_moderated	acuteVSrecWave1	21.4675	22.2486	conditionacute:wavew1	conditionrecovery:wavew1	-0.78105	-2.36074	33.9451	0.0241231	-2.16485	0.602751	0.680882	0.16941	Partial	NO	Non-sign
P02747	sp|P02747|C1QC_HUMAN	complement C1q C chain	C1QC	WaldTest_moderated	acuteVSrecWave1	20.8202	21.9474	conditionacute:wavew1	conditionrecovery:wavew1	-1.12725	-2.95383	33.9451	0.0056653	-2.72342	0.46892	0.785376	0.0648362	Partial	YES	FDR <= 0.25
P02748	sp|P02748|CO9_HUMAN	complement C9	C9	WaldTest_moderated	acuteVSrecWave1	23.1297	22.2155	conditionacute:wavew1	conditionrecovery:wavew1	0.914128	2.45393	33.9451	0.0194176	-0.643948	2.4722	0.766632	0.152221	Partial	NO	Non-sign
P02749	sp|P02749|APOH_HUMAN	apolipoprotein H	APOH	WaldTest_moderated	acuteVSrecWave1	23.5184	23.7163	conditionacute:wavew1	conditionrecovery:wavew1	-0.197864	-0.690512	33.9451	0.494567	-1.39637	1.00064	0.589709	0.844767	NO	NO	Non-sign
P02751	sp|P02751|FINC_HUMAN	fibronectin 1	FN1	WaldTest_moderated	acuteVSrecWave1	20.3699	20.9767	conditionacute:wavew1	conditionrecovery:wavew1	-0.606739	-1.32591	33.9451	0.193723	-2.52069	1.30721	0.941736	0.52509	NO	NO	Non-sign
P02760	sp|P02760|AMBP_HUMAN	alpha-1-microglobulin/bikunin precursor	AMBP	WaldTest_moderated	acuteVSrecWave1	17.9815	18.894	conditionacute:wavew1	conditionrecovery:wavew1	-0.912496	-3.00563	33.9451	0.00495697	-2.18231	0.357315	0.624795	0.0612682	Partial	NO	Non-sign
P02763	sp|P02763|A1AG1_HUMAN	orosomucoid 1	ORM1	WaldTest_moderated	acuteVSrecWave1	16.3031	15.813	conditionacute:wavew1	conditionrecovery:wavew1	0.490116	0.962318	21.9451	0.346375	-1.26783	2.24806	0.847539	0.723174	NO	NO	Non-sign
P02765	sp|P02765|FETUA_HUMAN	alpha 2-HS glycoprotein	AHSG	WaldTest_moderated	acuteVSrecWave1	17.1727	17.9657	conditionacute:wavew1	conditionrecovery:wavew1	-0.792978	-1.23074	33.9451	0.226881	-3.48785	1.9019	1.32598	0.549032	NO	NO	Non-sign
P02766	sp|P02766|TTHY_HUMAN	transthyretin	TTR	WaldTest_moderated	acuteVSrecWave1	17.5838	17.1086	conditionacute:wavew1	conditionrecovery:wavew1	0.475183	1.2453	33.9451	0.221548	-1.1208	2.07117	0.785285	0.549032	NO	NO	Non-sign
P02768	sp|P02768|ALBU_HUMAN	albumin	ALB	WaldTest_moderated	acuteVSrecWave1	21.8208	22.2769	conditionacute:wavew1	conditionrecovery:wavew1	-0.456067	-1.11584	33.9451	0.272327	-2.16557	1.25344	0.841139	0.618743	NO	NO	Non-sign
P02769	sp|P02769|ALBU_BOVIN			WaldTest_moderated	acuteVSrecWave1	14.5118	14.928	conditionacute:wavew1	conditionrecovery:wavew1	-0.416268	-0.511704	21.9451	0.613969	-3.08417	2.25163	1.28625	0.882566	NO	NO	Non-sign
P02774	sp|P02774|VTDB_HUMAN	GC vitamin D binding protein	GC	WaldTest_moderated	acuteVSrecWave1	18.1645	17.9838	conditionacute:wavew1	conditionrecovery:wavew1	0.180639	0.454014	33.9451	0.652708	-1.48348	1.84476	0.818809	0.882566	NO	NO	Non-sign
P02775	sp|P02775|CXCL7_HUMAN	pro-platelet basic protein	PPBP	WaldTest_moderated	acuteVSrecWave1	22.838	22.1723	conditionacute:wavew1	conditionrecovery:wavew1	0.665685	1.63797	33.9451	0.110665	-1.03414	2.36552	0.83638	0.411994	NO	NO	Non-sign
P02776	sp|P02776|PLF4_HUMAN	platelet factor 4	PF4	WaldTest_moderated	acuteVSrecWave1	17.2136	17.1685	conditionacute:wavew1	conditionrecovery:wavew1	0.045188	0.0543811	30.9451	0.956981	-3.22959	3.31996	1.60555	0.974056	NO	NO	Non-sign
P02787	sp|P02787|TRFE_HUMAN	transferrin	TF	WaldTest_moderated	acuteVSrecWave1	17.5702	17.5926	conditionacute:wavew1	conditionrecovery:wavew1	-0.0223961	-0.0918742	33.9451	0.927338	-1.04198	0.997186	0.501672	0.966243	NO	NO	Non-sign
P02788	sp|P02788|TRFL_HUMAN	lactotransferrin	LTF	WaldTest_moderated	acuteVSrecWave1	17.5201	16.8657	conditionacute:wavew1	conditionrecovery:wavew1	0.654347	1.17516	23.9451	0.251485	-1.24374	2.55244	0.919551	0.586997	NO	NO	Non-sign
P02790	sp|P02790|HEMO_HUMAN	hemopexin	HPX	WaldTest_moderated	acuteVSrecWave1	18.6852	18.2416	conditionacute:wavew1	conditionrecovery:wavew1	0.443555	1.1282	33.9451	0.267146	-1.20084	2.08795	0.809102	0.611468	NO	NO	Non-sign
P03950	sp|P03950|ANGI_HUMAN	angiogenin	ANG	WaldTest_moderated	acuteVSrecWave1	19.7869	17.8496	conditionacute:wavew1	conditionrecovery:wavew1	1.93728	3.40977	33.9451	0.0016931	-0.439071	4.31363	1.16925	0.0307745	YES	YES	FDR <= 0.05
P03951	sp|P03951|FA11_HUMAN	coagulation factor XI	F11	WaldTest_moderated	acuteVSrecWave1	20.2878	20.1343	conditionacute:wavew1	conditionrecovery:wavew1	0.153556	0.400174	33.9451	0.691536	-1.4514	1.75851	0.789697	0.898903	NO	NO	Non-sign
P03952	sp|P03952|KLKB1_HUMAN	kallikrein B1	KLKB1	WaldTest_moderated	acuteVSrecWave1	20.1629	20.4326	conditionacute:wavew1	conditionrecovery:wavew1	-0.269641	-0.989356	33.9451	0.329489	-1.40957	0.870285	0.560886	0.702153	NO	NO	Non-sign
P04003	sp|P04003|C4BPA_HUMAN	complement component 4 binding protein alpha	C4BPA	WaldTest_moderated	acuteVSrecWave1	19.4839	19.2391	conditionacute:wavew1	conditionrecovery:wavew1	0.244834	0.434626	33.9451	0.666584	-2.1113	2.60096	1.1593	0.882566	NO	NO	Non-sign
P04004	sp|P04004|VTNC_HUMAN	vitronectin	VTN	WaldTest_moderated	acuteVSrecWave1	24.5098	23.7629	conditionacute:wavew1	conditionrecovery:wavew1	0.746894	2.17348	33.9451	0.0368144	-0.690405	2.18419	0.707205	0.199756	Partial	NO	Non-sign
P04075	sp|P04075|ALDOA_HUMAN	aldolase, fructose-bisphosphate A	ALDOA	WaldTest_moderated	acuteVSrecWave1	14.3838	14.3734	conditionacute:wavew1	conditionrecovery:wavew1	0.0103511	0.0190165	17.9451	0.985038	-1.41626	1.43696	0.678889	0.985038	NO	NO	Non-sign
P04114	sp|P04114|APOB_HUMAN	apolipoprotein B	APOB	WaldTest_moderated	acuteVSrecWave1	20.9314	21.1936	conditionacute:wavew1	conditionrecovery:wavew1	-0.262194	-0.682661	33.9451	0.499454	-1.86863	1.34424	0.790424	0.844767	NO	NO	Non-sign
P04196	sp|P04196|HRG_HUMAN	histidine rich glycoprotein	HRG	WaldTest_moderated	acuteVSrecWave1	23.1436	23.4809	conditionacute:wavew1	conditionrecovery:wavew1	-0.337316	-0.828068	33.9451	0.413416	-2.0411	1.36647	0.838326	0.774216	NO	NO	Non-sign
P04217	sp|P04217|A1BG_HUMAN	alpha-1-B glycoprotein	A1BG	WaldTest_moderated	acuteVSrecWave1	16.4223	15.7455	conditionacute:wavew1	conditionrecovery:wavew1	0.67682	1.61717	31.9451	0.115676	-0.97048	2.32412	0.808661	0.420516	NO	NO	Non-sign
P04264	sp|P04264|K2C1_HUMAN	keratin 1	KRT1	WaldTest_moderated	acuteVSrecWave1	18.4307	18.3842	conditionacute:wavew1	conditionrecovery:wavew1	0.0465401	0.136574	33.9451	0.892174	-1.37874	1.47182	0.701293	0.953916	NO	NO	Non-sign
P04275	sp|P04275|VWF_HUMAN	von Willebrand factor	VWF	WaldTest_moderated	acuteVSrecWave1	15.1673	16.1886	conditionacute:wavew1	conditionrecovery:wavew1	-1.02128	-0.878152	10.9451	0.398728	-3.58258	1.54001	1.16299	0.761828	NO	YES	Non-sign
P04278	sp|P04278|SHBG_HUMAN	sex hormone binding globulin	SHBG	WaldTest_moderated	acuteVSrecWave1	14.583	15.6843	conditionacute:wavew1	conditionrecovery:wavew1	-1.10136	-1.24791	24.9451	0.223653	-4.29015	2.08742	1.54813	0.549032	NO	YES	Non-sign
P04406	sp|P04406|G3P_HUMAN	glyceraldehyde-3-phosphate dehydrogenase	GAPDH	WaldTest_moderated	acuteVSrecWave1	19.0559	18.363	conditionacute:wavew1	conditionrecovery:wavew1	0.692896	0.961368	32.9451	0.34337	-2.217	3.60279	1.43017	0.721779	NO	NO	Non-sign
P04433	sp|P04433|KV311_HUMAN			WaldTest_moderated	acuteVSrecWave1	14.9044	14.9776	conditionacute:wavew1	conditionrecovery:wavew1	-0.0731643	-0.145848	23.9451	0.885262	-1.86666	1.72033	0.868877	0.949812	NO	NO	Non-sign
P04439	sp|P04439|HLAA_HUMAN	major histocompatibility complex, class I, A	HLA-A	WaldTest_moderated	acuteVSrecWave1	15.3565	14.7676	conditionacute:wavew1	conditionrecovery:wavew1	0.588909	0.961436	11.9451	0.355392	-0.952928	2.13075	0.70729	0.732107	NO	NO	Non-sign
P05019	sp|P05019|IGF1_HUMAN	insulin like growth factor 1	IGF1	WaldTest_moderated	acuteVSrecWave1	16.2063	16.0773	conditionacute:wavew1	conditionrecovery:wavew1	0.129023	0.339588	31.9451	0.736389	-1.41891	1.67695	0.759879	0.916677	NO	NO	Non-sign
P05090	sp|P05090|APOD_HUMAN	apolipoprotein D	APOD	WaldTest_moderated	acuteVSrecWave1	17.2367	17.4744	conditionacute:wavew1	conditionrecovery:wavew1	-0.237656	-0.310566	28.9451	0.758356	-3.13586	2.66055	1.41694	0.916677	NO	NO	Non-sign
P05109	sp|P05109|S10A8_HUMAN	S100 calcium binding protein A8	S100A8	WaldTest_moderated	acuteVSrecWave1	18.6162	17.5082	conditionacute:wavew1	conditionrecovery:wavew1	1.108	1.42183	31.9451	0.164766	-2.04198	4.25798	1.54633	0.503703	NO	YES	Non-sign
P05154	sp|P05154|IPSP_HUMAN	serpin family A member 5	SERPINA5	WaldTest_moderated	acuteVSrecWave1	20.1883	20.3639	conditionacute:wavew1	conditionrecovery:wavew1	-0.175577	-0.505997	33.9451	0.616129	-1.6269	1.27574	0.714103	0.882566	NO	NO	Non-sign
P05155	sp|P05155|IC1_HUMAN	serpin family G member 1	SERPING1	WaldTest_moderated	acuteVSrecWave1	22.218	21.9558	conditionacute:wavew1	conditionrecovery:wavew1	0.2622	0.747591	33.9451	0.459855	-1.20474	1.72914	0.721789	0.8408	NO	NO	Non-sign
P05156	sp|P05156|CFAI_HUMAN	complement factor I	CFI	WaldTest_moderated	acuteVSrecWave1	20.5948	20.2033	conditionacute:wavew1	conditionrecovery:wavew1	0.391493	1.54483	33.9451	0.13166	-0.66846	1.45145	0.521536	0.452034	NO	NO	Non-sign
P05452	sp|P05452|TETN_HUMAN	C-type lectin domain family 3 member B	CLEC3B	WaldTest_moderated	acuteVSrecWave1	21.1469	20.7141	conditionacute:wavew1	conditionrecovery:wavew1	0.43277	1.41045	33.9451	0.167504	-0.85057	1.71611	0.631452	0.503703	NO	NO	Non-sign
P05546	sp|P05546|HEP2_HUMAN	serpin family D member 1	SERPIND1	WaldTest_moderated	acuteVSrecWave1	17.1734	16.8426	conditionacute:wavew1	conditionrecovery:wavew1	0.330805	0.47756	31.9451	0.636215	-2.49135	3.15296	1.3854	0.882566	NO	NO	Non-sign
P05783	sp|P05783|K1C18_HUMAN	keratin 18	KRT18	WaldTest_moderated	acuteVSrecWave1	18.0565	17.6186	conditionacute:wavew1	conditionrecovery:wavew1	0.437844	0.24716	19.9451	0.807311	-4.789	5.66469	2.50528	0.916677	NO	NO	Non-sign
P06310	sp|P06310|KV230_HUMAN			WaldTest_moderated	acuteVSrecWave1	16.9115	17.5095	conditionacute:wavew1	conditionrecovery:wavew1	-0.598041	-1.45684	33.9451	0.154348	-2.31501	1.11893	0.844812	0.481754	NO	NO	Non-sign
P06312	sp|P06312|KV401_HUMAN			WaldTest_moderated	acuteVSrecWave1	16.548	16.401	conditionacute:wavew1	conditionrecovery:wavew1	0.146983	0.23948	27.9451	0.812481	-2.20528	2.49924	1.14823	0.916677	NO	NO	Non-sign
P06331	sp|P06331|HV434_HUMAN			WaldTest_moderated	acuteVSrecWave1	16.7248	17.7067	conditionacute:wavew1	conditionrecovery:wavew1	-0.981898	-2.08534	33.9451	0.0446295	-2.9513	0.9875	0.969017	0.222428	Partial	NO	Non-sign
P06396	sp|P06396|GELS_HUMAN	gelsolin	GSN	WaldTest_moderated	acuteVSrecWave1	21.5276	20.506	conditionacute:wavew1	conditionrecovery:wavew1	1.02167	2.23692	33.9451	0.0319679	-0.888642	2.93199	0.939946	0.193688	Partial	YES	FDR <= 0.25
P06576	sp|P06576|ATPB_HUMAN	ATP synthase F1 subunit beta	ATP5F1B	WaldTest_moderated	acuteVSrecWave1	22.6668	21.5244	conditionacute:wavew1	conditionrecovery:wavew1	1.14246	1.63605	8.94512	0.136464	-0.43869	2.72361	0.698303	0.456588	NO	YES	Non-sign
P06681	sp|P06681|CO2_HUMAN	complement C2	C2	WaldTest_moderated	acuteVSrecWave1	21.1773	20.8018	conditionacute:wavew1	conditionrecovery:wavew1	0.375542	1.03349	33.9451	0.308681	-1.14429	1.89537	0.747813	0.682753	NO	NO	Non-sign
P06702	sp|P06702|S10A9_HUMAN	S100 calcium binding protein A9	S100A9	WaldTest_moderated	acuteVSrecWave1	20.2312	18.6283	conditionacute:wavew1	conditionrecovery:wavew1	1.60282	2.70087	33.9451	0.0107108	-0.879312	4.08494	1.2213	0.106072	Partial	YES	FDR <= 0.25
P06727	sp|P06727|APOA4_HUMAN			WaldTest_moderated	acuteVSrecWave1	21.8555	21.888	conditionacute:wavew1	conditionrecovery:wavew1	-0.0325039	-0.0625434	33.9451	0.950497	-2.20619	2.14118	1.06954	0.972528	NO	NO	Non-sign
P06733	sp|P06733|ENOA_HUMAN	enolase 1	ENO1	WaldTest_moderated	acuteVSrecWave1	17.6448	17.5845	conditionacute:wavew1	conditionrecovery:wavew1	0.060262	0.0719965	24.9451	0.943179	-3.13206	3.25259	1.54985	0.971474	NO	NO	Non-sign
P07225	sp|P07225|PROS_HUMAN	protein S	PROS1	WaldTest_moderated	acuteVSrecWave1	14.9475	14.161	conditionacute:wavew1	conditionrecovery:wavew1	0.786525	0.735995	14.9451	0.473128	-1.70946	3.28251	1.17065	0.841988	NO	NO	Non-sign
P07357	sp|P07357|CO8A_HUMAN	complement C8 alpha chain	C8A	WaldTest_moderated	acuteVSrecWave1	21.7942	20.9141	conditionacute:wavew1	conditionrecovery:wavew1	0.880112	2.58811	33.9451	0.0141029	-0.542214	2.30244	0.699838	0.12817	Partial	NO	Non-sign
P07358	sp|P07358|CO8B_HUMAN	complement C8 beta chain	C8B	WaldTest_moderated	acuteVSrecWave1	21.4201	20.8509	conditionacute:wavew1	conditionrecovery:wavew1	0.569177	1.99636	33.9451	0.0539656	-0.623303	1.76166	0.586745	0.252657	NO	NO	Non-sign
P07360	sp|P07360|CO8G_HUMAN	complement C8 gamma chain	C8G	WaldTest_moderated	acuteVSrecWave1	22.1415	21.2856	conditionacute:wavew1	conditionrecovery:wavew1	0.855887	2.55294	33.9451	0.0153483	-0.546341	2.25811	0.689949	0.135503	Partial	NO	Non-sign
P07437	sp|P07437|TBB5_HUMAN	tubulin beta class I	TUBB	WaldTest_moderated	acuteVSrecWave1	15.2384	17.2154	conditionacute:wavew1	conditionrecovery:wavew1	-1.97702	-1.79362	11.9451	0.0982084	-4.37984	0.425807	1.10225	0.389056	NO	YES	Non-sign
P07737	sp|P07737|PROF1_HUMAN	profilin 1	PFN1	WaldTest_moderated	acuteVSrecWave1	15.8567	16.5426	conditionacute:wavew1	conditionrecovery:wavew1	-0.685896	-0.688839	16.9451	0.500248	-2.63134	1.25955	0.921865	0.844767	NO	NO	Non-sign
P07988	sp|P07988|PSPB_HUMAN	surfactant protein B	SFTPB	WaldTest_moderated	acuteVSrecWave1	16.7745	14.6974	conditionacute:wavew1	conditionrecovery:wavew1	2.07704	3.88783	21.9451	0.000795492	0.247055	3.90702	0.882271	0.0223461	YES	YES	FDR <= 0.05
P07996	sp|P07996|TSP1_HUMAN	thrombospondin 1	THBS1	WaldTest_moderated	acuteVSrecWave1	18.8457	18.0186	conditionacute:wavew1	conditionrecovery:wavew1	0.82712	1.251	33.9451	0.219488	-1.93826	3.5925	1.36067	0.549032	NO	NO	Non-sign
P07998	sp|P07998|RNAS1_HUMAN	ribonuclease A family member 1, pancreatic	RNASE1	WaldTest_moderated	acuteVSrecWave1	17.334	18.0582	conditionacute:wavew1	conditionrecovery:wavew1	-0.724211	-1.65451	33.9451	0.107242	-2.555	1.10658	0.900817	0.404148	NO	NO	Non-sign
P08253	sp|P08253|MMP2_HUMAN	matrix metallopeptidase 2	MMP2	WaldTest_moderated	acuteVSrecWave1	15.6994	15.5898	conditionacute:wavew1	conditionrecovery:wavew1	0.109624	0.278544	24.9451	0.782891	-1.31234	1.53158	0.690349	0.916677	NO	NO	Non-sign
P08311	sp|P08311|CATG_HUMAN	cathepsin G	CTSG	WaldTest_moderated	acuteVSrecWave1	16.3277	15.7133	conditionacute:wavew1	conditionrecovery:wavew1	0.614403	0.759966	15.9451	0.458365	-1.43463	2.66343	0.966295	0.8408	NO	NO	Non-sign
P08319	sp|P08319|ADH4_HUMAN	alcohol dehydrogenase 4 (class II), pi polypeptide	ADH4	WaldTest_moderated	acuteVSrecWave1	14.6946	15.0805	conditionacute:wavew1	conditionrecovery:wavew1	-0.385869	-0.247041	12.9451	0.808751	-4.28398	3.51224	1.8036	0.916677	NO	NO	Non-sign
P08493	sp|P08493|MGP_HUMAN	matrix Gla protein	MGP	WaldTest_moderated	acuteVSrecWave1	16.2922	16.0874	conditionacute:wavew1	conditionrecovery:wavew1	0.204836	0.557655	20.9451	0.582992	-0.978746	1.38842	0.569044	0.882537	NO	NO	Non-sign
P08514	sp|P08514|ITA2B_HUMAN	integrin subunit alpha 2b	ITGA2B	WaldTest_moderated	acuteVSrecWave1	15.8475	15.5026	conditionacute:wavew1	conditionrecovery:wavew1	0.344955	0.377898	14.9451	0.71082	-1.9024	2.59231	1.05404	0.910655	NO	NO	Non-sign
P08519	sp|P08519|APOA_HUMAN			WaldTest_moderated	acuteVSrecWave1	17.7059	18.039	conditionacute:wavew1	conditionrecovery:wavew1	-0.33313	-0.453113	29.9451	0.653734	-3.2345	2.56824	1.42055	0.882566	NO	NO	Non-sign
P08567	sp|P08567|PLEK_HUMAN	pleckstrin	PLEK	WaldTest_moderated	acuteVSrecWave1	17.2615	16.5801	conditionacute:wavew1	conditionrecovery:wavew1	0.681438	1.51622	31.9451	0.139299	-1.13525	2.49813	0.891816	0.456588	NO	NO	Non-sign
P08571	sp|P08571|CD14_HUMAN	CD14 molecule	CD14	WaldTest_moderated	acuteVSrecWave1	20.2233	18.7646	conditionacute:wavew1	conditionrecovery:wavew1	1.45862	4.21054	33.9451	0.000176812	0.00968924	2.90754	0.712926	0.00682937	YES	YES	FDR <= 0.05
P08603	sp|P08603|CFAH_HUMAN	complement factor H	CFH	WaldTest_moderated	acuteVSrecWave1	23.3694	23.5696	conditionacute:wavew1	conditionrecovery:wavew1	-0.200173	-0.694544	33.9451	0.492068	-1.40562	1.00528	0.593126	0.844767	NO	NO	Non-sign
P08697	sp|P08697|A2AP_HUMAN	serpin family F member 2	SERPINF2	WaldTest_moderated	acuteVSrecWave1	19.6357	19.0099	conditionacute:wavew1	conditionrecovery:wavew1	0.625798	1.84858	33.9451	0.0732456	-0.790129	2.04173	0.696689	0.315992	NO	NO	Non-sign
P08709	sp|P08709|FA7_HUMAN	coagulation factor VII	F7	WaldTest_moderated	acuteVSrecWave1	15.5051	14.619	conditionacute:wavew1	conditionrecovery:wavew1	0.886128	1.58868	9.94512	0.143385	-0.476313	2.24857	0.611013	0.461519	NO	NO	Non-sign
P09110	sp|P09110|THIK_HUMAN	acetyl-CoA acyltransferase 1	ACAA1	WaldTest_moderated	acuteVSrecWave1	13.793	16.7636	conditionacute:wavew1	conditionrecovery:wavew1	-2.97061	-2.38374	8.94512	0.0411373	-6.06167	0.120449	1.36514	0.211857	Partial	YES	FDR <= 0.25
P09871	sp|P09871|C1S_HUMAN	complement C1s	C1S	WaldTest_moderated	acuteVSrecWave1	18.5117	17.9231	conditionacute:wavew1	conditionrecovery:wavew1	0.58861	1.36002	33.9451	0.182789	-1.22159	2.39881	0.890686	0.518081	NO	NO	Non-sign
P0C0L4	sp|P0C0L4|CO4A_HUMAN	complement C4B (Chido blood group)	C4B	WaldTest_moderated	acuteVSrecWave1	21.7297	22.0769	conditionacute:wavew1	conditionrecovery:wavew1	-0.34718	-0.699475	33.9451	0.489021	-2.42318	1.72882	1.02147	0.844767	NO	NO	Non-sign
P0C0L5	sp|P0C0L5|CO4B_HUMAN	complement C4B (Chido blood group)	C4B	WaldTest_moderated	acuteVSrecWave1	20.0563	19.3544	conditionacute:wavew1	conditionrecovery:wavew1	0.701941	1.50969	33.9451	0.140375	-1.24277	2.64666	0.956873	0.456588	NO	NO	Non-sign
P0C0S8	sp|P0C0S8|H2A1_HUMAN	H2A clustered histone 15	H2AC15	WaldTest_moderated	acuteVSrecWave1	18.3201	17.0596	conditionacute:wavew1	conditionrecovery:wavew1	1.26056	2.16423	31.9451	0.0380299	-1.09382	3.61493	1.15577	0.202608	Partial	YES	FDR <= 0.25
P0DJI8	sp|P0DJI8|SAA1_HUMAN	serum amyloid A1	SAA1	WaldTest_moderated	acuteVSrecWave1	24.9884	22.5944	conditionacute:wavew1	conditionrecovery:wavew1	2.39401	3.50895	33.9451	0.00129058	-0.459585	5.24761	1.40408	0.0250476	YES	YES	FDR <= 0.05
P0DJI9	sp|P0DJI9|SAA2_HUMAN	serum amyloid A2	SAA2	WaldTest_moderated	acuteVSrecWave1	24.7708	21.4177	conditionacute:wavew1	conditionrecovery:wavew1	3.35304	4.61845	33.9451	5.35287e-05	0.316452	6.38963	1.49412	0.00275673	YES	YES	FDR <= 0.05
P0DMV8	sp|P0DMV8|HS71A_HUMAN	heat shock protein family A (Hsp70) member 1A	HSPA1A	WaldTest_moderated	acuteVSrecWave1	16.6535	17.0701	conditionacute:wavew1	conditionrecovery:wavew1	-0.416593	-0.494919	14.9451	0.627854	-2.56167	1.72848	1.00607	0.882566	NO	NO	Non-sign
P0DOY2	sp|P0DOY2|IGLC2_HUMAN			WaldTest_moderated	acuteVSrecWave1	23.6145	23.671	conditionacute:wavew1	conditionrecovery:wavew1	-0.0564807	-0.163805	33.9451	0.870856	-1.49865	1.38569	0.709603	0.944192	NO	NO	Non-sign
P10643	sp|P10643|CO7_HUMAN	complement C7	C7	WaldTest_moderated	acuteVSrecWave1	23.5447	23.7082	conditionacute:wavew1	conditionrecovery:wavew1	-0.16348	-0.276542	33.9451	0.783808	-2.63604	2.30908	1.21659	0.916677	NO	NO	Non-sign
P10646	sp|P10646|TFPI1_HUMAN	tissue factor pathway inhibitor	TFPI	WaldTest_moderated	acuteVSrecWave1	15.9513	15.8314	conditionacute:wavew1	conditionrecovery:wavew1	0.119924	0.254531	16.9451	0.802149	-1.24158	1.48143	0.645159	0.916677	NO	NO	Non-sign
P10909	sp|P10909|CLUS_HUMAN	clusterin	CLU	WaldTest_moderated	acuteVSrecWave1	21.3565	21.0717	conditionacute:wavew1	conditionrecovery:wavew1	0.284776	0.846205	33.9451	0.403365	-1.1228	1.69235	0.692579	0.764661	NO	NO	Non-sign
P11021	sp|P11021|BIP_HUMAN	heat shock protein family A (Hsp70) member 5	HSPA5	WaldTest_moderated	acuteVSrecWave1	15.7762	15.9055	conditionacute:wavew1	conditionrecovery:wavew1	-0.129305	-0.226581	25.9451	0.822526	-2.08158	1.82297	0.949668	0.92422	NO	NO	Non-sign
P11150	sp|P11150|LIPC_HUMAN	lipase C, hepatic type	LIPC	WaldTest_moderated	acuteVSrecWave1	15.1565	15.007	conditionacute:wavew1	conditionrecovery:wavew1	0.149498	0.113339	15.9451	0.911176	-3.19357	3.49256	1.57655	0.966243	NO	NO	Non-sign
P11226	sp|P11226|MBL2_HUMAN	mannose binding lectin 2	MBL2	WaldTest_moderated	acuteVSrecWave1	13.7619	13.5063	conditionacute:wavew1	conditionrecovery:wavew1	0.255538	0.277601	16.9451	0.784677	-2.40449	2.91557	1.26048	0.916677	NO	NO	Non-sign
P12109	sp|P12109|CO6A1_HUMAN	collagen type VI alpha 1 chain	COL6A1	WaldTest_moderated	acuteVSrecWave1	15.2848	15.308	conditionacute:wavew1	conditionrecovery:wavew1	-0.0231742	-0.0502747	10.9451	0.960809	-1.35234	1.30599	0.603526	0.974056	NO	NO	Non-sign
P12111	sp|P12111|CO6A3_HUMAN	collagen type VI alpha 3 chain	COL6A3	WaldTest_moderated	acuteVSrecWave1	18.6931	18.9894	conditionacute:wavew1	conditionrecovery:wavew1	-0.296347	-0.53734	33.9451	0.594538	-2.60307	2.01037	1.13499	0.882537	NO	NO	Non-sign
P12259	sp|P12259|FA5_HUMAN	coagulation factor V	F5	WaldTest_moderated	acuteVSrecWave1	20.4909	19.9832	conditionacute:wavew1	conditionrecovery:wavew1	0.50769	1.2799	33.9451	0.20926	-1.15139	2.16677	0.816329	0.543371	NO	NO	Non-sign
P13645	sp|P13645|K1C10_HUMAN	keratin 10	KRT10	WaldTest_moderated	acuteVSrecWave1	16.9206	17.0568	conditionacute:wavew1	conditionrecovery:wavew1	-0.136232	-0.280384	30.9451	0.781049	-2.11829	1.84582	0.971756	0.916677	NO	NO	Non-sign
P13671	sp|P13671|CO6_HUMAN	complement C6	C6	WaldTest_moderated	acuteVSrecWave1	22.3135	21.6012	conditionacute:wavew1	conditionrecovery:wavew1	0.712356	2.50728	33.9451	0.0171166	-0.475979	1.90069	0.584705	0.142947	Partial	NO	Non-sign
P13796	sp|P13796|PLSL_HUMAN	lymphocyte cytosolic protein 1	LCP1	WaldTest_moderated	acuteVSrecWave1	14.5403	14.3252	conditionacute:wavew1	conditionrecovery:wavew1	0.215092	0.35898	13.9451	0.724987	-0.958476	1.38866	0.54697	0.910655	NO	NO	Non-sign
P14151	sp|P14151|LYAM1_HUMAN	selectin L	SELL	WaldTest_moderated	acuteVSrecWave1	18.0098	17.1941	conditionacute:wavew1	conditionrecovery:wavew1	0.815719	0.505384	10.9451	0.623311	-1.69783	3.32927	1.14131	0.882566	NO	NO	Non-sign
P14618	sp|P14618|KPYM_HUMAN	pyruvate kinase M1/2	PKM	WaldTest_moderated	acuteVSrecWave1	18.0256	16.5526	conditionacute:wavew1	conditionrecovery:wavew1	1.47307	3.11694	33.9451	0.00370787	-0.50362	3.44975	0.972604	0.0477388	YES	YES	FDR <= 0.05
P15169	sp|P15169|CBPN_HUMAN	carboxypeptidase N subunit 1	CPN1	WaldTest_moderated	acuteVSrecWave1	19.749	18.4647	conditionacute:wavew1	conditionrecovery:wavew1	1.28432	4.29399	33.9451	0.000138717	0.0333253	2.53532	0.615537	0.00612335	YES	YES	FDR <= 0.05
P15291	sp|P15291|B4GT1_HUMAN	beta-1,4-galactosyltransferase 1	B4GALT1	WaldTest_moderated	acuteVSrecWave1	14.7708	13.8529	conditionacute:wavew1	conditionrecovery:wavew1	0.91796	2.06137	16.9451	0.0549548	-0.270761	2.10668	0.563285	0.253448	NO	NO	Non-sign
P15907	sp|P15907|SIAT1_HUMAN	ST6 beta-galactoside alpha-2,6-sialyltransferase 1	ST6GAL1	WaldTest_moderated	acuteVSrecWave1	15.7822	14.9567	conditionacute:wavew1	conditionrecovery:wavew1	0.825534	2.02633	13.9451	0.0623005	-0.44118	2.09225	0.590383	0.278998	NO	NO	Non-sign
P17936	sp|P17936|IBP3_HUMAN	insulin like growth factor binding protein 3	IGFBP3	WaldTest_moderated	acuteVSrecWave1	19.718	19.6429	conditionacute:wavew1	conditionrecovery:wavew1	0.0750648	0.202952	33.9451	0.840384	-1.47192	1.62205	0.761174	0.933075	NO	NO	Non-sign
P18065	sp|P18065|IBP2_HUMAN	insulin like growth factor binding protein 2	IGFBP2	WaldTest_moderated	acuteVSrecWave1	18.5189	19.1533	conditionacute:wavew1	conditionrecovery:wavew1	-0.634407	-1.24051	33.9451	0.223294	-2.77341	1.5046	1.05247	0.549032	NO	NO	Non-sign
P18206	sp|P18206|VINC_HUMAN	vinculin	VCL	WaldTest_moderated	acuteVSrecWave1	16.2024	15.0926	conditionacute:wavew1	conditionrecovery:wavew1	1.10982	1.40064	15.9451	0.18048	-0.898415	3.11806	0.94706	0.518081	NO	YES	Non-sign
P18428	sp|P18428|LBP_HUMAN	lipopolysaccharide binding protein	LBP	WaldTest_moderated	acuteVSrecWave1	22.2893	19.8865	conditionacute:wavew1	conditionrecovery:wavew1	2.40282	5.79493	33.9451	1.59922e-06	0.668551	4.13709	0.853325	0.000189609	YES	YES	FDR <= 0.05
P19652	sp|P19652|A1AG2_HUMAN	orosomucoid 2	ORM2	WaldTest_moderated	acuteVSrecWave1	18.1991	16.7931	conditionacute:wavew1	conditionrecovery:wavew1	1.406	3.32356	33.9451	0.00213868	-0.363401	3.17541	0.870614	0.0314692	YES	YES	FDR <= 0.05
P19823	sp|P19823|ITIH2_HUMAN	inter-alpha-trypsin inhibitor heavy chain 2	ITIH2	WaldTest_moderated	acuteVSrecWave1	18.9236	19.7057	conditionacute:wavew1	conditionrecovery:wavew1	-0.782097	-2.11181	33.9451	0.0421409	-2.33109	0.766893	0.762161	0.213468	Partial	NO	Non-sign
P19827	sp|P19827|ITIH1_HUMAN	inter-alpha-trypsin inhibitor heavy chain 1	ITIH1	WaldTest_moderated	acuteVSrecWave1	19.3822	19.2871	conditionacute:wavew1	conditionrecovery:wavew1	0.0951744	0.275172	33.9451	0.784852	-1.35146	1.54181	0.711799	0.916677	NO	NO	Non-sign
P20062	sp|P20062|TCO2_HUMAN	transcobalamin 2	TCN2	WaldTest_moderated	acuteVSrecWave1	14.7884	13.8033	conditionacute:wavew1	conditionrecovery:wavew1	0.985112	1.82911	17.9451	0.0840504	-0.701998	2.67222	0.802857	0.35076	NO	NO	Non-sign
P20851	sp|P20851|C4BPB_HUMAN	complement component 4 binding protein beta	C4BPB	WaldTest_moderated	acuteVSrecWave1	16.3393	15.325	conditionacute:wavew1	conditionrecovery:wavew1	1.01429	1.51823	30.9451	0.139108	-1.71099	3.73956	1.33614	0.456588	NO	YES	Non-sign
P20908	sp|P20908|CO5A1_HUMAN	collagen type V alpha 1 chain	COL5A1	WaldTest_moderated	acuteVSrecWave1	18.2738	18.5573	conditionacute:wavew1	conditionrecovery:wavew1	-0.283473	-0.491325	31.9451	0.626556	-2.70222	2.13528	1.18737	0.882566	NO	NO	Non-sign
P21291	sp|P21291|CSRP1_HUMAN	cysteine and glycine rich protein 1	CSRP1	WaldTest_moderated	acuteVSrecWave1	15.7902	15.3886	conditionacute:wavew1	conditionrecovery:wavew1	0.401581	0.736771	10.9451	0.476758	-0.913383	1.71654	0.597078	0.841988	NO	NO	Non-sign
P21333	sp|P21333|FLNA_HUMAN	filamin A	FLNA	WaldTest_moderated	acuteVSrecWave1	17.008	17.1288	conditionacute:wavew1	conditionrecovery:wavew1	-0.120817	-0.185009	21.9451	0.854921	-2.2192	1.97756	1.01167	0.933766	NO	NO	Non-sign
P22352	sp|P22352|GPX3_HUMAN	glutathione peroxidase 3	GPX3	WaldTest_moderated	acuteVSrecWave1	17.1073	16.7662	conditionacute:wavew1	conditionrecovery:wavew1	0.34108	0.54051	33.9451	0.592375	-2.29826	2.98042	1.29866	0.882537	NO	NO	Non-sign
P22692	sp|P22692|IBP4_HUMAN	insulin like growth factor binding protein 4	IGFBP4	WaldTest_moderated	acuteVSrecWave1	18.434	18.3101	conditionacute:wavew1	conditionrecovery:wavew1	0.123866	0.311439	33.9451	0.757371	-1.53963	1.78736	0.818502	0.916677	NO	NO	Non-sign
P22792	sp|P22792|CPN2_HUMAN	carboxypeptidase N subunit 2	CPN2	WaldTest_moderated	acuteVSrecWave1	16.81	14.9144	conditionacute:wavew1	conditionrecovery:wavew1	1.89566	2.5013	27.9451	0.0185085	-0.89497	4.68629	1.36222	0.150503	Partial	YES	FDR <= 0.25
P23083	sp|P23083|HV102_HUMAN			WaldTest_moderated	acuteVSrecWave1	16.2554	16.7174	conditionacute:wavew1	conditionrecovery:wavew1	-0.462026	-1.01781	33.9451	0.315967	-2.36066	1.43661	0.9342	0.682753	NO	NO	Non-sign
P23142	sp|P23142|FBLN1_HUMAN	fibulin 1	FBLN1	WaldTest_moderated	acuteVSrecWave1	16.692	16.1805	conditionacute:wavew1	conditionrecovery:wavew1	0.511498	1.33244	33.9451	0.19159	-1.09411	2.1171	0.790017	0.523906	NO	NO	Non-sign
P23284	sp|P23284|PPIB_HUMAN	peptidylprolyl isomerase B	PPIB	WaldTest_moderated	acuteVSrecWave1	16.7081	17.0187	conditionacute:wavew1	conditionrecovery:wavew1	-0.31058	-0.456359	20.9451	0.652829	-2.36188	1.74072	0.986228	0.882566	NO	NO	Non-sign
P23381	sp|P23381|SYWC_HUMAN	tryptophanyl-tRNA synthetase 1	WARS1	WaldTest_moderated	acuteVSrecWave1	17.1751	15.734	conditionacute:wavew1	conditionrecovery:wavew1	1.4411	1.7452	20.9451	0.0956055	-1.13517	4.01737	1.23862	0.383663	NO	YES	Non-sign
P23528	sp|P23528|COF1_HUMAN	cofilin 1	CFL1	WaldTest_moderated	acuteVSrecWave1	18.0048	16.8121	conditionacute:wavew1	conditionrecovery:wavew1	1.19263	2.27495	32.9451	0.0295465	-0.923943	3.30921	1.04027	0.193688	Partial	YES	FDR <= 0.25
P24592	sp|P24592|IBP6_HUMAN	insulin like growth factor binding protein 6	IGFBP6	WaldTest_moderated	acuteVSrecWave1	17.8338	18.7092	conditionacute:wavew1	conditionrecovery:wavew1	-0.875416	-2.37483	33.9451	0.0233514	-2.41721	0.666378	0.75862	0.16941	Partial	NO	Non-sign
P24593	sp|P24593|IBP5_HUMAN	insulin like growth factor binding protein 5	IGFBP5	WaldTest_moderated	acuteVSrecWave1	15.3759	15.9012	conditionacute:wavew1	conditionrecovery:wavew1	-0.525295	-1.26632	27.9451	0.215854	-2.01594	0.96535	0.727645	0.549032	NO	NO	Non-sign
P25311	sp|P25311|ZA2G_HUMAN	alpha-2-glycoprotein 1, zinc-binding	AZGP1	WaldTest_moderated	acuteVSrecWave1	21.5709	21.936	conditionacute:wavew1	conditionrecovery:wavew1	-0.365103	-0.546262	9.94512	0.596926	-1.85543	1.12522	0.668367	0.882537	NO	NO	Non-sign
P26038	sp|P26038|MOES_HUMAN	moesin	MSN	WaldTest_moderated	acuteVSrecWave1	17.6801	16.755	conditionacute:wavew1	conditionrecovery:wavew1	0.925077	1.60442	33.9451	0.117887	-1.48652	3.33667	1.1866	0.423572	NO	NO	Non-sign
P26927	sp|P26927|HGFL_HUMAN	macrophage stimulating 1	MST1	WaldTest_moderated	acuteVSrecWave1	18.9839	18.8152	conditionacute:wavew1	conditionrecovery:wavew1	0.168668	0.469375	33.9451	0.641803	-1.33432	1.67166	0.739527	0.882566	NO	NO	Non-sign
P27169	sp|P27169|PON1_HUMAN	paraoxonase 1	PON1	WaldTest_moderated	acuteVSrecWave1	17.6791	17.9473	conditionacute:wavew1	conditionrecovery:wavew1	-0.268213	-0.588802	33.9451	0.559892	-2.17347	1.63705	0.93746	0.882537	NO	NO	Non-sign
P27918	sp|P27918|PROP_HUMAN	complement factor properdin	CFP	WaldTest_moderated	acuteVSrecWave1	18.4952	18.5673	conditionacute:wavew1	conditionrecovery:wavew1	-0.0721204	-0.238605	33.9451	0.812846	-1.33634	1.1921	0.622041	0.916677	NO	NO	Non-sign
P28838	sp|P28838|AMPL_HUMAN	leucine aminopeptidase 3	LAP3	WaldTest_moderated	acuteVSrecWave1	16.2812	17.7394	conditionacute:wavew1	conditionrecovery:wavew1	-1.45818	-1.64191	8.94512	0.135232	-3.25679	0.340426	0.794343	0.456588	NO	YES	Non-sign
P29401	sp|P29401|TKT_HUMAN	transketolase	TKT	WaldTest_moderated	acuteVSrecWave1	15.4692	15.658	conditionacute:wavew1	conditionrecovery:wavew1	-0.188793	-0.252558	26.9451	0.802526	-2.8795	2.50191	1.31124	0.916677	NO	NO	Non-sign
P29622	sp|P29622|KAIN_HUMAN	serpin family A member 4	SERPINA4	WaldTest_moderated	acuteVSrecWave1	18.4139	19.4313	conditionacute:wavew1	conditionrecovery:wavew1	-1.01739	-3.50716	33.9451	0.00129696	-2.23072	0.195931	0.597001	0.0250476	YES	YES	FDR <= 0.05
P30041	sp|P30041|PRDX6_HUMAN	peroxiredoxin 6	PRDX6	WaldTest_moderated	acuteVSrecWave1	16.0478	15.8801	conditionacute:wavew1	conditionrecovery:wavew1	0.167624	0.243249	24.9451	0.809802	-1.92896	2.26421	1.01788	0.916677	NO	NO	Non-sign
P30046	sp|P30046|DOPD_HUMAN	D-dopachrome tautomerase	DDT	WaldTest_moderated	acuteVSrecWave1	14.764	17.1071	conditionacute:wavew1	conditionrecovery:wavew1	-2.34313	-3.06129	11.9451	0.00992246	-4.17091	-0.515353	0.83846	0.105726	Partial	YES	FDR <= 0.25
P30101	sp|P30101|PDIA3_HUMAN	protein disulfide isomerase family A member 3	PDIA3	WaldTest_moderated	acuteVSrecWave1	15.6977	15.7067	conditionacute:wavew1	conditionrecovery:wavew1	-0.00907053	-0.0205151	24.9451	0.983796	-1.64182	1.62368	0.792687	0.985038	NO	NO	Non-sign
P31146	sp|P31146|COR1A_HUMAN	coronin 1A	CORO1A	WaldTest_moderated	acuteVSrecWave1	16.5236	14.8927	conditionacute:wavew1	conditionrecovery:wavew1	1.63096	2.83042	29.9451	0.00822441	-0.704378	3.96629	1.14341	0.0907623	Partial	YES	FDR <= 0.25
P31327	sp|P31327|CPSM_HUMAN	carbamoyl-phosphate synthase 1	CPS1	WaldTest_moderated	acuteVSrecWave1	21.0818	20.9728	conditionacute:wavew1	conditionrecovery:wavew1	0.108999	0.202746	12.9451	0.842485	-1.31408	1.53208	0.658435	0.933075	NO	NO	Non-sign
P32119	sp|P32119|PRDX2_HUMAN	peroxiredoxin 2	PRDX2	WaldTest_moderated	acuteVSrecWave1	14.9298	14.2137	conditionacute:wavew1	conditionrecovery:wavew1	0.716122	1.17102	24.9451	0.252656	-1.4351	2.86734	1.0444	0.586997	NO	NO	Non-sign
P33908	sp|P33908|MA1A1_HUMAN	mannosidase alpha class 1A member 1	MAN1A1	WaldTest_moderated	acuteVSrecWave1	17.7255	15.4279	conditionacute:wavew1	conditionrecovery:wavew1	2.29766	5.90317	29.9451	1.84086e-06	0.872412	3.7229	0.697818	0.000189609	YES	YES	FDR <= 0.05
P34096	sp|P34096|RNAS4_HUMAN	ribonuclease A family member 4	RNASE4	WaldTest_moderated	acuteVSrecWave1	17.447	17.2634	conditionacute:wavew1	conditionrecovery:wavew1	0.183581	0.485208	33.9451	0.630646	-1.39892	1.76608	0.778651	0.882566	NO	NO	Non-sign
P35247	sp|P35247|SFTPD_HUMAN	surfactant protein D	SFTPD	WaldTest_moderated	acuteVSrecWave1	17.0448	18.2769	conditionacute:wavew1	conditionrecovery:wavew1	-1.23214	-2.3725	14.9451	0.031524	-2.68195	0.217665	0.679981	0.193688	Partial	YES	FDR <= 0.25
P35527	sp|P35527|K1C9_HUMAN	keratin 9	KRT9	WaldTest_moderated	acuteVSrecWave1	16.3184	15.1093	conditionacute:wavew1	conditionrecovery:wavew1	1.20906	2.18944	32.9451	0.0357545	-1.10325	3.52137	1.13647	0.199756	Partial	YES	FDR <= 0.25
P35542	sp|P35542|SAA4_HUMAN	serum amyloid A4, constitutive	SAA4	WaldTest_moderated	acuteVSrecWave1	21.9915	21.7958	conditionacute:wavew1	conditionrecovery:wavew1	0.195704	0.51762	33.9451	0.608081	-1.38566	1.77707	0.778091	0.882566	NO	NO	Non-sign
P35579	sp|P35579|MYH9_HUMAN	myosin heavy chain 9	MYH9	WaldTest_moderated	acuteVSrecWave1	16.021	16.6528	conditionacute:wavew1	conditionrecovery:wavew1	-0.631733	-0.885003	22.9451	0.385336	-2.96683	1.70336	1.12865	0.761828	NO	NO	Non-sign
P35858	sp|P35858|ALS_HUMAN	insulin like growth factor binding protein acid labile subunit	IGFALS	WaldTest_moderated	acuteVSrecWave1	19.4796	19.3891	conditionacute:wavew1	conditionrecovery:wavew1	0.0905284	0.257643	33.9451	0.798238	-1.37911	1.56017	0.723118	0.916677	NO	NO	Non-sign
P35908	sp|P35908|K22E_HUMAN	keratin 2	KRT2	WaldTest_moderated	acuteVSrecWave1	15.7192	15.4273	conditionacute:wavew1	conditionrecovery:wavew1	0.291859	0.855309	28.9451	0.399405	-1.05672	1.64044	0.659323	0.761828	NO	NO	Non-sign
P36222	sp|P36222|CH3L1_HUMAN	chitinase 3 like 1	CHI3L1	WaldTest_moderated	acuteVSrecWave1	16.6117	17.2241	conditionacute:wavew1	conditionrecovery:wavew1	-0.612383	-0.837539	23.9451	0.410571	-3.1899	1.96514	1.24871	0.773577	NO	NO	Non-sign
P36955	sp|P36955|PEDF_HUMAN	serpin family F member 1	SERPINF1	WaldTest_moderated	acuteVSrecWave1	22.8917	22.7763	conditionacute:wavew1	conditionrecovery:wavew1	0.115397	0.406602	33.9451	0.686853	-1.07165	1.30245	0.584073	0.898903	NO	NO	Non-sign
P36980	sp|P36980|FHR2_HUMAN	complement factor H related 2	CFHR2	WaldTest_moderated	acuteVSrecWave1	20.5113	20.2861	conditionacute:wavew1	conditionrecovery:wavew1	0.225184	0.515339	33.9451	0.609657	-1.60245	2.05282	0.899264	0.882566	NO	NO	Non-sign
P37802	sp|P37802|TAGL2_HUMAN	transgelin 2	TAGLN2	WaldTest_moderated	acuteVSrecWave1	18.086	17.1601	conditionacute:wavew1	conditionrecovery:wavew1	0.92592	1.96431	32.9451	0.0579762	-1.04783	2.89967	0.970074	0.263451	NO	NO	Non-sign
P39060	sp|P39060|COIA1_HUMAN	collagen type XVIII alpha 1 chain	COL18A1	WaldTest_moderated	acuteVSrecWave1	17.1318	17.537	conditionacute:wavew1	conditionrecovery:wavew1	-0.405236	-1.0218	33.9451	0.314103	-2.06401	1.25353	0.816176	0.682753	NO	NO	Non-sign
P41218	sp|P41218|MNDA_HUMAN	myeloid cell nuclear differentiation antigen	MNDA	WaldTest_moderated	acuteVSrecWave1	18.1905	17.4238	conditionacute:wavew1	conditionrecovery:wavew1	0.7667	0.939898	10.9451	0.36755	-1.20127	2.73467	0.893583	0.735493	NO	NO	Non-sign
P49908	sp|P49908|SEPP1_HUMAN	selenoprotein P	SELENOP	WaldTest_moderated	acuteVSrecWave1	16.4616	18.4146	conditionacute:wavew1	conditionrecovery:wavew1	-1.95302	-3.33657	32.9451	0.00211163	-4.33493	0.428885	1.17067	0.0314692	YES	YES	FDR <= 0.05
P50552	sp|P50552|VASP_HUMAN	vasodilator stimulated phosphoprotein	VASP	WaldTest_moderated	acuteVSrecWave1	15.9272	15.9737	conditionacute:wavew1	conditionrecovery:wavew1	-0.0465113	-0.0492814	12.9451	0.961447	-1.87098	1.77795	0.844152	0.974056	NO	NO	Non-sign
P51884	sp|P51884|LUM_HUMAN	lumican	LUM	WaldTest_moderated	acuteVSrecWave1	14.8225	13.9922	conditionacute:wavew1	conditionrecovery:wavew1	0.830281	0.69077	14.9451	0.500299	-2.23278	3.89335	1.43662	0.844767	NO	NO	Non-sign
P55056	sp|P55056|APOC4_HUMAN	apolipoprotein C4	APOC4	WaldTest_moderated	acuteVSrecWave1	17.3632	18.674	conditionacute:wavew1	conditionrecovery:wavew1	-1.31082	-2.26453	30.9451	0.0306954	-3.49697	0.875329	1.07182	0.193688	Partial	YES	FDR <= 0.25
P55058	sp|P55058|PLTP_HUMAN	phospholipid transfer protein	PLTP	WaldTest_moderated	acuteVSrecWave1	15.4855	15.44	conditionacute:wavew1	conditionrecovery:wavew1	0.0455775	0.0666227	23.9451	0.947435	-2.14206	2.23321	1.05982	0.972528	NO	NO	Non-sign
P55103	sp|P55103|INHBC_HUMAN	inhibin subunit beta C	INHBC	WaldTest_moderated	acuteVSrecWave1	15.934	14.9151	conditionacute:wavew1	conditionrecovery:wavew1	1.01884	3.38092	29.9451	0.00202561	-0.0846279	2.1223	0.540271	0.0314692	YES	YES	FDR <= 0.05
P55774	sp|P55774|CCL18_HUMAN	C-C motif chemokine ligand 18	CCL18	WaldTest_moderated	acuteVSrecWave1	16.1177	17.003	conditionacute:wavew1	conditionrecovery:wavew1	-0.885378	-2.03056	27.9451	0.051914	-2.53934	0.768583	0.807367	0.246791	Partial	NO	Non-sign
P60660	sp|P60660|MYL6_HUMAN	myosin light chain 6	MYL6	WaldTest_moderated	acuteVSrecWave1	14.9206	15.4851	conditionacute:wavew1	conditionrecovery:wavew1	-0.564549	-0.583424	8.94512	0.574021	-2.46203	1.33293	0.838007	0.882537	NO	NO	Non-sign
P60709	sp|P60709|ACTB_HUMAN	actin beta	ACTB	WaldTest_moderated	acuteVSrecWave1	18.4175	17.7739	conditionacute:wavew1	conditionrecovery:wavew1	0.643584	1.35904	33.9451	0.183095	-1.3371	2.62427	0.974572	0.518081	NO	NO	Non-sign
P61224	sp|P61224|RAP1B_HUMAN	RAP1B, member of RAS oncogene family	RAP1B	WaldTest_moderated	acuteVSrecWave1	15.7703	14.9993	conditionacute:wavew1	conditionrecovery:wavew1	0.770962	0.955418	11.9451	0.358303	-0.665305	2.20723	0.658861	0.732216	NO	NO	Non-sign
P61626	sp|P61626|LYSC_HUMAN	lysozyme	LYZ	WaldTest_moderated	acuteVSrecWave1	21.8721	22.1483	conditionacute:wavew1	conditionrecovery:wavew1	-0.276162	-0.487274	33.9451	0.629196	-2.64663	2.09431	1.16636	0.882566	NO	NO	Non-sign
P62805	sp|P62805|H4_HUMAN	H4 clustered histone 11	H4C11	WaldTest_moderated	acuteVSrecWave1	17.7619	17.6394	conditionacute:wavew1	conditionrecovery:wavew1	0.122527	0.147649	28.9451	0.883644	-2.7021	2.94716	1.38097	0.949812	NO	NO	Non-sign
P63261	sp|P63261|ACTG_HUMAN	actin gamma 1	ACTG1	WaldTest_moderated	acuteVSrecWave1	14.634	13.7837	conditionacute:wavew1	conditionrecovery:wavew1	0.85031	0.943995	14.9451	0.360184	-1.86573	3.56635	1.27386	0.732216	NO	NO	Non-sign
P68032	sp|P68032|ACTC_HUMAN	actin alpha cardiac muscle 1	ACTC1	WaldTest_moderated	acuteVSrecWave1	17.4837	16.6181	conditionacute:wavew1	conditionrecovery:wavew1	0.865618	1.78242	33.9451	0.0836275	-1.16561	2.89685	0.999442	0.35076	NO	NO	Non-sign
P68363	sp|P68363|TBA1B_HUMAN	tubulin alpha 1b	TUBA1B	WaldTest_moderated	acuteVSrecWave1	14.4622	14.3873	conditionacute:wavew1	conditionrecovery:wavew1	0.0749181	0.0770783	12.9451	0.93974	-2.67558	2.82541	1.27261	0.971169	NO	NO	Non-sign
P68871	sp|P68871|HBB_HUMAN	hemoglobin subunit beta	HBB	WaldTest_moderated	acuteVSrecWave1	17.3045	17.9481	conditionacute:wavew1	conditionrecovery:wavew1	-0.643666	-0.873307	30.9451	0.389222	-3.6503	2.36297	1.47409	0.761828	NO	NO	Non-sign
P69905	sp|P69905|HBA_HUMAN	hemoglobin subunit alpha 2	HBA2	WaldTest_moderated	acuteVSrecWave1	16.9732	17.4286	conditionacute:wavew1	conditionrecovery:wavew1	-0.455401	-0.548473	32.9451	0.587065	-3.93212	3.02132	1.70876	0.882537	NO	NO	Non-sign
P80108	sp|P80108|PHLD_HUMAN	glycosylphosphatidylinositol specific phospholipase D1	GPLD1	WaldTest_moderated	acuteVSrecWave1	13.4815	13.1457	conditionacute:wavew1	conditionrecovery:wavew1	0.335789	0.307945	8.94512	0.765174	-2.13322	2.8048	1.09042	0.916677	NO	NO	Non-sign
P80748	sp|P80748|LV321_HUMAN			WaldTest_moderated	acuteVSrecWave1	15.1629	18.4606	conditionacute:wavew1	conditionrecovery:wavew1	-3.29776	-2.73756	20.9451	0.0123546	-7.29527	0.699755	1.92193	0.115684	Partial	YES	FDR <= 0.25
P81172	sp|P81172|HEPC_HUMAN	hepcidin antimicrobial peptide	HAMP	WaldTest_moderated	acuteVSrecWave1	16.9949	15.2003	conditionacute:wavew1	conditionrecovery:wavew1	1.79461	3.89635	25.9451	0.000614037	0.248412	3.34082	0.752139	0.0210819	YES	YES	FDR <= 0.05
P84243	sp|P84243|H33_HUMAN	H3.3 histone A	H3-3A	WaldTest_moderated	acuteVSrecWave1	15.3788	19.9888	conditionacute:wavew1	conditionrecovery:wavew1	-4.60996	-6.98027	11.9451	1.51081e-05	-5.94285	-3.27708	0.611438	0.00093368	YES	YES	FDR <= 0.05
P98160	sp|P98160|PGBM_HUMAN	heparan sulfate proteoglycan 2	HSPG2	WaldTest_moderated	acuteVSrecWave1	15.2581	14.6485	conditionacute:wavew1	conditionrecovery:wavew1	0.609557	1.79283	24.9451	0.0851359	-0.586458	1.80557	0.580655	0.35076	NO	NO	Non-sign
Q00796	sp|Q00796|DHSO_HUMAN	sorbitol dehydrogenase	SORD	WaldTest_moderated	acuteVSrecWave1	13.9594	18.3547	conditionacute:wavew1	conditionrecovery:wavew1	-4.3953	-2.64892	8.94512	0.0266578	-8.15236	-0.638232	1.65928	0.179071	Partial	YES	FDR <= 0.25
Q01518	sp|Q01518|CAP1_HUMAN	cyclase associated actin cytoskeleton regulatory protein 1	CAP1	WaldTest_moderated	acuteVSrecWave1	16.4666	16.6163	conditionacute:wavew1	conditionrecovery:wavew1	-0.149717	-0.192104	20.9451	0.849511	-2.17148	1.87205	0.972028	0.933766	NO	NO	Non-sign
Q02790	sp|Q02790|FKBP4_HUMAN	FKBP prolyl isomerase 4	FKBP4	WaldTest_moderated	acuteVSrecWave1	20.1385	19.7641	conditionacute:wavew1	conditionrecovery:wavew1	0.374396	0.568367	12.9451	0.579513	-1.26955	2.01834	0.760628	0.882537	NO	NO	Non-sign
Q02985	sp|Q02985|FHR3_HUMAN	complement factor H related 3	CFHR3	WaldTest_moderated	acuteVSrecWave1	17.344	15.9602	conditionacute:wavew1	conditionrecovery:wavew1	1.38383	1.85872	27.9451	0.0736292	-1.75499	4.52265	1.53219	0.315992	NO	YES	Non-sign
Q03591	sp|Q03591|FHR1_HUMAN	complement factor H related 1	CFHR1	WaldTest_moderated	acuteVSrecWave1	22.1356	21.8103	conditionacute:wavew1	conditionrecovery:wavew1	0.325282	0.635988	33.9451	0.529049	-1.81394	2.4645	1.05258	0.869277	NO	NO	Non-sign
Q04756	sp|Q04756|HGFA_HUMAN	HGF activator	HGFAC	WaldTest_moderated	acuteVSrecWave1	17.5413	18.0336	conditionacute:wavew1	conditionrecovery:wavew1	-0.492281	-1.10046	33.9451	0.278876	-2.36332	1.37876	0.920624	0.628997	NO	NO	Non-sign
Q06033	sp|Q06033|ITIH3_HUMAN	inter-alpha-trypsin inhibitor heavy chain 3	ITIH3	WaldTest_moderated	acuteVSrecWave1	18.5174	17.2273	conditionacute:wavew1	conditionrecovery:wavew1	1.29015	3.61814	33.9451	0.000954176	-0.201263	2.78156	0.733831	0.02457	YES	YES	FDR <= 0.05
Q12805	sp|Q12805|FBLN3_HUMAN	EGF containing fibulin extracellular matrix protein 1	EFEMP1	WaldTest_moderated	acuteVSrecWave1	14.8286	14.5067	conditionacute:wavew1	conditionrecovery:wavew1	0.321868	0.576165	10.9451	0.57616	-1.18495	1.82868	0.684191	0.882537	NO	NO	Non-sign
Q13201	sp|Q13201|MMRN1_HUMAN	multimerin 1	MMRN1	WaldTest_moderated	acuteVSrecWave1	15.4397	15.0565	conditionacute:wavew1	conditionrecovery:wavew1	0.383237	0.390063	21.9451	0.70025	-3.42928	4.19575	1.83809	0.905344	NO	NO	Non-sign
Q13418	sp|Q13418|ILK_HUMAN	integrin linked kinase	ILK	WaldTest_moderated	acuteVSrecWave1	15.6656	14.5781	conditionacute:wavew1	conditionrecovery:wavew1	1.0875	2.56796	27.9451	0.0158683	-0.588769	2.76376	0.818254	0.136203	Partial	YES	FDR <= 0.25
Q13790	sp|Q13790|APOF_HUMAN	apolipoprotein F	APOF	WaldTest_moderated	acuteVSrecWave1	16.8996	16.3903	conditionacute:wavew1	conditionrecovery:wavew1	0.509279	1.31341	32.9451	0.198121	-1.06861	2.08717	0.77551	0.526359	NO	NO	Non-sign
Q13822	sp|Q13822|ENPP2_HUMAN	ectonucleotide pyrophosphatase/phosphodiesterase 2	ENPP2	WaldTest_moderated	acuteVSrecWave1	15.6114	16.0601	conditionacute:wavew1	conditionrecovery:wavew1	-0.448719	-0.617956	15.9451	0.54533	-2.99156	2.09412	1.19917	0.874619	NO	NO	Non-sign
Q14520	sp|Q14520|HABP2_HUMAN	hyaluronan binding protein 2	HABP2	WaldTest_moderated	acuteVSrecWave1	21.1728	20.7276	conditionacute:wavew1	conditionrecovery:wavew1	0.445249	1.68409	33.9451	0.101339	-0.660562	1.55106	0.5441	0.394072	NO	NO	Non-sign
Q14624	sp|Q14624|ITIH4_HUMAN	inter-alpha-trypsin inhibitor heavy chain 4	ITIH4	WaldTest_moderated	acuteVSrecWave1	22.9131	22.7869	conditionacute:wavew1	conditionrecovery:wavew1	0.126196	0.440861	33.9451	0.662109	-1.07106	1.32346	0.589097	0.882566	NO	NO	Non-sign
Q14766	sp|Q14766|LTBP1_HUMAN	latent transforming growth factor beta binding protein 1	LTBP1	WaldTest_moderated	acuteVSrecWave1	14.8902	14.3155	conditionacute:wavew1	conditionrecovery:wavew1	0.574627	1.36353	25.9451	0.18443	-0.840103	1.98936	0.688184	0.518081	NO	NO	Non-sign
Q15113	sp|Q15113|PCOC1_HUMAN	procollagen C-endopeptidase enhancer	PCOLCE	WaldTest_moderated	acuteVSrecWave1	16.7134	16.6437	conditionacute:wavew1	conditionrecovery:wavew1	0.0696473	0.102811	32.9451	0.918736	-2.76693	2.90622	1.39414	0.966243	NO	NO	Non-sign
Q15404	sp|Q15404|RSU1_HUMAN	Ras suppressor protein 1	RSU1	WaldTest_moderated	acuteVSrecWave1	17.3558	15.7323	conditionacute:wavew1	conditionrecovery:wavew1	1.62357	1.45961	11.9451	0.170191	-0.545237	3.79238	0.994902	0.505664	NO	YES	Non-sign
Q15459	sp|Q15459|SF3A1_HUMAN	splicing factor 3a subunit 1	SF3A1	WaldTest_moderated	acuteVSrecWave1	15.3738	15.0075	conditionacute:wavew1	conditionrecovery:wavew1	0.366363	0.443357	16.9451	0.663116	-1.91688	2.6496	1.08193	0.882566	NO	NO	Non-sign
Q15493	sp|Q15493|RGN_HUMAN	regucalcin	RGN	WaldTest_moderated	acuteVSrecWave1	16.4702	16.0501	conditionacute:wavew1	conditionrecovery:wavew1	0.420072	1.35723	21.9451	0.188503	-0.640105	1.48025	0.511132	0.520066	NO	NO	Non-sign
Q15582	sp|Q15582|BGH3_HUMAN	transforming growth factor beta induced	TGFBI	WaldTest_moderated	acuteVSrecWave1	18.3165	17.772	conditionacute:wavew1	conditionrecovery:wavew1	0.544555	1.30039	33.9451	0.202229	-1.20696	2.29607	0.861809	0.529565	NO	NO	Non-sign
Q15942	sp|Q15942|ZYX_HUMAN	zyxin	ZYX	WaldTest_moderated	acuteVSrecWave1	17.0113	16.6061	conditionacute:wavew1	conditionrecovery:wavew1	0.405194	0.692123	26.9451	0.494782	-1.97862	2.78901	1.16169	0.844767	NO	NO	Non-sign
Q16270	sp|Q16270|IBP7_HUMAN	insulin like growth factor binding protein 7	IGFBP7	WaldTest_moderated	acuteVSrecWave1	13.9184	14.1048	conditionacute:wavew1	conditionrecovery:wavew1	-0.18637	-0.453148	19.9451	0.655334	-1.55537	1.18263	0.656174	0.882566	NO	NO	Non-sign
Q16610	sp|Q16610|ECM1_HUMAN	extracellular matrix protein 1	ECM1	WaldTest_moderated	acuteVSrecWave1	17.2189	16.9337	conditionacute:wavew1	conditionrecovery:wavew1	0.28518	0.622024	31.9451	0.538341	-1.56805	2.13841	0.909752	0.870928	NO	NO	Non-sign
Q16627	sp|Q16627|CCL14_HUMAN	C-C motif chemokine ligand 14	CCL14	WaldTest_moderated	acuteVSrecWave1	15.7204	16.2355	conditionacute:wavew1	conditionrecovery:wavew1	-0.515078	-0.996295	23.9451	0.329069	-2.27742	1.24727	0.853788	0.702153	NO	NO	Non-sign
Q6Q788	sp|Q6Q788|APOA5_HUMAN	apolipoprotein A5	APOA5	WaldTest_moderated	acuteVSrecWave1	18.0907	16.5832	conditionacute:wavew1	conditionrecovery:wavew1	1.50758	3.25177	32.9451	0.00264764	-0.379015	3.39418	0.927237	0.0371873	YES	YES	FDR <= 0.05
Q6UY14	sp|Q6UY14|ATL4_HUMAN	ADAMTS like 4	ADAMTSL4	WaldTest_moderated	acuteVSrecWave1	15.6439	15.747	conditionacute:wavew1	conditionrecovery:wavew1	-0.10309	-0.254386	32.9451	0.800779	-1.73924	1.53306	0.804147	0.916677	NO	NO	Non-sign
Q7LDG7	sp|Q7LDG7|GRP2_HUMAN	RAS guanyl releasing protein 2	RASGRP2	WaldTest_moderated	acuteVSrecWave1	17.7791	17.4019	conditionacute:wavew1	conditionrecovery:wavew1	0.377194	0.644225	25.9451	0.525085	-1.73413	2.48852	1.02704	0.869277	NO	NO	Non-sign
Q86UD1	sp|Q86UD1|OAF_HUMAN	out at first homolog	OAF	WaldTest_moderated	acuteVSrecWave1	17.0081	16.1939	conditionacute:wavew1	conditionrecovery:wavew1	0.814231	1.19208	24.9451	0.244446	-1.58849	3.21695	1.1665	0.579304	NO	NO	Non-sign
Q86UX7	sp|Q86UX7|URP2_HUMAN	FERM domain containing kindlin 3	FERMT3	WaldTest_moderated	acuteVSrecWave1	17.2908	16.8597	conditionacute:wavew1	conditionrecovery:wavew1	0.431055	0.860392	30.9451	0.39619	-1.5078	2.36991	0.950578	0.761828	NO	NO	Non-sign
Q8N392	sp|Q8N392|RHG18_HUMAN	Rho GTPase activating protein 18	ARHGAP18	WaldTest_moderated	acuteVSrecWave1	15.8668	16.1612	conditionacute:wavew1	conditionrecovery:wavew1	-0.294402	-0.611061	16.9451	0.549269	-1.73228	1.14348	0.681351	0.874867	NO	NO	Non-sign
Q8WUA8	sp|Q8WUA8|TSK_HUMAN	tsukushi, small leucine rich proteoglycan	TSKU	WaldTest_moderated	acuteVSrecWave1	17.4391	15.5204	conditionacute:wavew1	conditionrecovery:wavew1	1.91872	2.73928	25.9451	0.0109848	-0.747529	4.58496	1.29698	0.106072	Partial	YES	FDR <= 0.25
Q8WZ42	sp|Q8WZ42|TITIN_HUMAN	titin	TTN	WaldTest_moderated	acuteVSrecWave1	17.242	16.8466	conditionacute:wavew1	conditionrecovery:wavew1	0.395399	0.580188	33.9451	0.565619	-2.45503	3.24583	1.40252	0.882537	NO	NO	Non-sign
Q92743	sp|Q92743|HTRA1_HUMAN	HtrA serine peptidase 1	HTRA1	WaldTest_moderated	acuteVSrecWave1	15.8676	14.913	conditionacute:wavew1	conditionrecovery:wavew1	0.954642	1.62071	19.9451	0.120783	-0.888716	2.798	0.883541	0.424113	NO	NO	Non-sign
Q92954	sp|Q92954|PRG4_HUMAN	proteoglycan 4	PRG4	WaldTest_moderated	acuteVSrecWave1	21.4389	20.1624	conditionacute:wavew1	conditionrecovery:wavew1	1.27657	3.33684	33.9451	0.00206336	-0.323551	2.87669	0.787319	0.0314692	YES	YES	FDR <= 0.05
Q96GR2	sp|Q96GR2|ACBG1_HUMAN	acyl-CoA synthetase bubblegum family member 1	ACSBG1	WaldTest_moderated	acuteVSrecWave1	15.1481	15.0722	conditionacute:wavew1	conditionrecovery:wavew1	0.0758287	0.178713	20.9451	0.859881	-1.31957	1.47123	0.670884	0.935574	NO	NO	Non-sign
Q96IY4	sp|Q96IY4|CBPB2_HUMAN	carboxypeptidase B2	CPB2	WaldTest_moderated	acuteVSrecWave1	17.7925	17.2723	conditionacute:wavew1	conditionrecovery:wavew1	0.520205	1.37476	33.9451	0.178215	-1.06247	2.10288	0.778737	0.518081	NO	NO	Non-sign
Q96NZ9	sp|Q96NZ9|PRAP1_HUMAN	proline rich acidic protein 1	PRAP1	WaldTest_moderated	acuteVSrecWave1	16.8407	16.5804	conditionacute:wavew1	conditionrecovery:wavew1	0.260303	0.790874	33.9451	0.434509	-1.11632	1.63693	0.677351	0.803971	NO	NO	Non-sign
Q96PD5	sp|Q96PD5|PGRP2_HUMAN	peptidoglycan recognition protein 2	PGLYRP2	WaldTest_moderated	acuteVSrecWave1	17.1653	17.1471	conditionacute:wavew1	conditionrecovery:wavew1	0.0181486	0.0402185	33.9451	0.968155	-1.86924	1.90554	0.928665	0.974462	NO	NO	Non-sign
Q99439	sp|Q99439|CNN2_HUMAN	calponin 2	CNN2	WaldTest_moderated	acuteVSrecWave1	15.9729	14.5798	conditionacute:wavew1	conditionrecovery:wavew1	1.39314	1.05125	13.9451	0.31102	-1.15004	3.93631	1.18531	0.682753	NO	YES	Non-sign
Q99969	sp|Q99969|RARR2_HUMAN	retinoic acid receptor responder 2	RARRES2	WaldTest_moderated	acuteVSrecWave1	17.9432	17.357	conditionacute:wavew1	conditionrecovery:wavew1	0.586186	1.22446	33.9451	0.229208	-1.41613	2.5885	0.985215	0.549032	NO	NO	Non-sign
Q9BQE3	sp|Q9BQE3|TBA1C_HUMAN	tubulin alpha 1c	TUBA1C	WaldTest_moderated	acuteVSrecWave1	16.1232	16.4065	conditionacute:wavew1	conditionrecovery:wavew1	-0.283283	-0.195163	7.94512	0.850164	-3.01956	2.45299	1.18516	0.933766	NO	NO	Non-sign
Q9BWP8	sp|Q9BWP8|COL11_HUMAN	collectin subfamily member 11	COLEC11	WaldTest_moderated	acuteVSrecWave1	14.9119	15.3098	conditionacute:wavew1	conditionrecovery:wavew1	-0.397896	-0.6396	11.9451	0.534507	-1.88347	1.08767	0.681478	0.869277	NO	NO	Non-sign
Q9BXR6	sp|Q9BXR6|FHR5_HUMAN	complement factor H related 5	CFHR5	WaldTest_moderated	acuteVSrecWave1	19.7957	19.2444	conditionacute:wavew1	conditionrecovery:wavew1	0.55129	2.24205	33.9451	0.0316021	-0.477148	1.57973	0.50603	0.193688	Partial	NO	Non-sign
Q9HDC9	sp|Q9HDC9|APMAP_HUMAN	adipocyte plasma membrane associated protein	APMAP	WaldTest_moderated	acuteVSrecWave1	15.8596	15.605	conditionacute:wavew1	conditionrecovery:wavew1	0.254679	0.465215	30.9451	0.645035	-1.81286	2.32222	1.01367	0.882566	NO	NO	Non-sign
Q9NQ79	sp|Q9NQ79|CRAC1_HUMAN	cartilage acidic protein 1	CRTAC1	WaldTest_moderated	acuteVSrecWave1	15.1659	15.0027	conditionacute:wavew1	conditionrecovery:wavew1	0.163134	0.314645	22.9451	0.755875	-1.30569	1.63196	0.709944	0.916677	NO	NO	Non-sign
Q9UGM5	sp|Q9UGM5|FETUB_HUMAN	fetuin B	FETUB	WaldTest_moderated	acuteVSrecWave1	16.736	15.9191	conditionacute:wavew1	conditionrecovery:wavew1	0.816888	0.864322	27.9451	0.39477	-2.76819	4.40196	1.75002	0.761828	NO	NO	Non-sign
Q9UJJ9	sp|Q9UJJ9|GNPTG_HUMAN	N-acetylglucosamine-1-phosphate transferase subunit gamma	GNPTG	WaldTest_moderated	acuteVSrecWave1	16.5492	16.1678	conditionacute:wavew1	conditionrecovery:wavew1	0.381405	1.31469	33.9451	0.197427	-0.832	1.59481	0.59704	0.526359	NO	NO	Non-sign
Q9UK55	sp|Q9UK55|ZPI_HUMAN	serpin family A member 10	SERPINA10	WaldTest_moderated	acuteVSrecWave1	20.0314	18.3812	conditionacute:wavew1	conditionrecovery:wavew1	1.65019	5.56607	33.9451	3.17257e-06	0.410169	2.89021	0.610136	0.000245081	YES	YES	FDR <= 0.05
Q9UNW1	sp|Q9UNW1|MINP1_HUMAN	multiple inositol-polyphosphate phosphatase 1	MINPP1	WaldTest_moderated	acuteVSrecWave1	15.4103	15.5945	conditionacute:wavew1	conditionrecovery:wavew1	-0.184134	-0.399259	31.9451	0.692359	-1.99937	1.63111	0.891103	0.898903	NO	NO	Non-sign
Q9Y490	sp|Q9Y490|TLN1_HUMAN	talin 1	TLN1	WaldTest_moderated	acuteVSrecWave1	18.5906	17.1841	conditionacute:wavew1	conditionrecovery:wavew1	1.40658	2.99887	31.9451	0.00521477	-0.489357	3.30252	0.930717	0.0619755	Partial	YES	FDR <= 0.25
Q9Y5C1	sp|Q9Y5C1|ANGL3_HUMAN	angiopoietin like 3	ANGPTL3	WaldTest_moderated	acuteVSrecWave1	16.1667	15.9918	conditionacute:wavew1	conditionrecovery:wavew1	0.174876	0.405371	29.9451	0.688087	-1.58733	1.93708	0.862798	0.898903	NO	NO	Non-sign
	Biognosys|iRT-Kit_WR_fusion			WaldTest_moderated	acuteVSrecWave1	23.3416	23.1175	conditionacute:wavew1	conditionrecovery:wavew1	0.224107	0.642702	33.9451	0.524735	-1.23434	1.68255	0.71761	0.869277	NO	NO	Non-sign
