# Supplementary material for: Hyperinflammatory environment drives dysfunctional myeloid cell effector response to bacterial challenge in COVID-19
Source: PLoS Pathog. 2022 Jan 10;18(1):e1010176. doi: 10.1371/journal.ppat.1010176 (PMC8782468; doi:10.1371/journal.ppat.1010176)
Supplement: S5 Table — (XLSX) [file ppat.1010176.s005.xlsx]

## Sheet: Sheet1
UniprotID	protein_Id	GENENAME	SYMBOL	modelName	contrast	c1	c2	c1_name	c2_name	estimate	statistic	df	p.value	conf.low	conf.high	sigma	FDR	significance	lfcsignif	coloring
A0A075B6K4	sp|A0A075B6K4|LV310_HUMAN			WaldTest_moderated	acuteVSrecWave2	14.8117	15.8022	conditionacute:wavew2	conditionrecovery:wavew2	-0.990478	-1.58486	13.9451	0.135408	-2.74614	0.765182	0.818269	0.708772	NO	NO	Non-sign
A0A075B6R9	sp|A0A075B6R9|KVD24_HUMAN			WaldTest_moderated	acuteVSrecWave2	16.25	16.1703	conditionacute:wavew2	conditionrecovery:wavew2	0.0796675	0.165574	28.9451	0.869644	-1.88866	2.048	0.962321	0.994996	NO	NO	Non-sign
A0A075B6S5	sp|A0A075B6S5|KV127_HUMAN			WaldTest_moderated	acuteVSrecWave2	14.7322	14.7258	conditionacute:wavew2	conditionrecovery:wavew2	0.00631521	0.00823765	15.9451	0.99353	-2.21967	2.2323	1.04975	0.999122	NO	NO	Non-sign
A0A087WSY6	sp|A0A087WSY6|KVD15_HUMAN			WaldTest_moderated	acuteVSrecWave2	17.001	16.9686	conditionacute:wavew2	conditionrecovery:wavew2	0.0324224	0.054656	31.9451	0.956753	-2.30244	2.36728	1.14619	0.999122	NO	NO	Non-sign
A0A0A0MS15	sp|A0A0A0MS15|HV349_HUMAN			WaldTest_moderated	acuteVSrecWave2	16.4736	16.6851	conditionacute:wavew2	conditionrecovery:wavew2	-0.211574	-0.48117	33.9451	0.633483	-1.99887	1.57572	0.879417	0.965738	NO	NO	Non-sign
A0A0B4J1V0	sp|A0A0B4J1V0|HV315_HUMAN			WaldTest_moderated	acuteVSrecWave2	16.3085	16.7086	conditionacute:wavew2	conditionrecovery:wavew2	-0.400158	-0.424425	20.9451	0.675583	-2.8019	2.00159	1.15472	0.965738	NO	NO	Non-sign
A0A0B4J1V2	sp|A0A0B4J1V2|HV226_HUMAN			groupAverage_moderated	acuteVSrecWave2	15.2113	16.0769	conditionacute:wavew2	conditionrecovery:wavew2	-0.865593	-0.719204	15.9451	0.482424	-4.76401	3.03283	1.83844	0.91771	NO	NO	Non-sign
A0A0B4J1X5	sp|A0A0B4J1X5|HV374_HUMAN			WaldTest_moderated	acuteVSrecWave2	14.1164	14.4673	conditionacute:wavew2	conditionrecovery:wavew2	-0.350929	-0.459149	9.94512	0.655999	-2.05517	1.35332	0.764302	0.965738	NO	NO	Non-sign
A0A0B4J1Y9	sp|A0A0B4J1Y9|HV372_HUMAN			WaldTest_moderated	acuteVSrecWave2	15.1253	15.2565	conditionacute:wavew2	conditionrecovery:wavew2	-0.131224	-0.257292	15.9451	0.800244	-1.84121	1.57877	0.806409	0.994996	NO	NO	Non-sign
A0A0B4J2H0	sp|A0A0B4J2H0|HV69D_HUMAN			WaldTest_moderated	acuteVSrecWave2	15.0213	15.6311	conditionacute:wavew2	conditionrecovery:wavew2	-0.609801	-1.31786	11.9451	0.212265	-1.93049	0.710889	0.605842	0.787465	NO	NO	Non-sign
A0A0C4DH31	sp|A0A0C4DH31|HV118_HUMAN			WaldTest_moderated	acuteVSrecWave2	16.6544	16.6602	conditionacute:wavew2	conditionrecovery:wavew2	-0.00582784	-0.0125059	31.9451	0.9901	-1.84004	1.82838	0.900414	0.999122	NO	NO	Non-sign
A0A0C4DH38	sp|A0A0C4DH38|HV551_HUMAN			WaldTest_moderated	acuteVSrecWave2	15.8832	16.2013	conditionacute:wavew2	conditionrecovery:wavew2	-0.318015	-0.645119	29.9451	0.523763	-2.1823	1.54627	0.912776	0.943168	NO	NO	Non-sign
A0A0C4DH67	sp|A0A0C4DH67|KV108_HUMAN			WaldTest_moderated	acuteVSrecWave2	15.3429	15.4777	conditionacute:wavew2	conditionrecovery:wavew2	-0.134737	-0.120811	12.9451	0.905696	-3.08689	2.81742	1.36592	0.997714	NO	NO	Non-sign
A0A0C4DH72	sp|A0A0C4DH72|KV106_HUMAN			WaldTest_moderated	acuteVSrecWave2	16.1471	15.8772	conditionacute:wavew2	conditionrecovery:wavew2	0.269872	0.471636	20.9451	0.642063	-1.62895	2.1687	0.91292	0.965738	NO	NO	Non-sign
A0A0J9YX35	sp|A0A0J9YX35|HV64D_HUMAN			groupAverage_moderated	acuteVSrecWave2	15.3788	16.0628	conditionacute:wavew2	conditionrecovery:wavew2	-0.684063	-1.63902	14.9451	0.122085	-1.99392	0.62579	0.61434	0.628737	NO	NO	Non-sign
B9A064	sp|B9A064|IGLL5_HUMAN	immunoglobulin lambda like polypeptide 5	IGLL5	WaldTest_moderated	acuteVSrecWave2	21.6653	21.7195	conditionacute:wavew2	conditionrecovery:wavew2	-0.0542705	-0.1406	33.9451	0.889017	-1.62322	1.51468	0.771984	0.994996	NO	NO	Non-sign
O00151	sp|O00151|PDLI1_HUMAN	PDZ and LIM domain 1	PDLIM1	groupAverage_moderated	acuteVSrecWave2	15.0271	14.8874	conditionacute:wavew2	conditionrecovery:wavew2	0.139719	0.217713	13.9451	0.830806	-1.80757	2.087	0.907581	0.989418	NO	NO	Non-sign
O00299	sp|O00299|CLIC1_HUMAN	chloride intracellular channel 1	CLIC1	WaldTest_moderated	acuteVSrecWave2	14.7801	14.3001	conditionacute:wavew2	conditionrecovery:wavew2	0.479969	0.760744	11.9451	0.461564	-1.02666	1.9866	0.691139	0.925629	NO	NO	Non-sign
O00391	sp|O00391|QSOX1_HUMAN	quiescin sulfhydryl oxidase 1	QSOX1	WaldTest_moderated	acuteVSrecWave2	20.2288	20.0739	conditionacute:wavew2	conditionrecovery:wavew2	0.154908	0.517103	33.9451	0.608438	-1.06276	1.37258	0.599139	0.953778	NO	NO	Non-sign
O14791	sp|O14791|APOL1_HUMAN	apolipoprotein L1	APOL1	WaldTest_moderated	acuteVSrecWave2	20.042	20.231	conditionacute:wavew2	conditionrecovery:wavew2	-0.18901	-0.532243	33.9451	0.598025	-1.63247	1.25446	0.710239	0.951221	NO	NO	Non-sign
O14950	sp|O14950|ML12B_HUMAN	myosin light chain 12A	MYL12A	groupAverage_moderated	acuteVSrecWave2	15.4273	14.8874	conditionacute:wavew2	conditionrecovery:wavew2	0.539908	0.734998	9.94512	0.479314	-1.35143	2.43125	0.848209	0.91771	NO	NO	Non-sign
O15467	sp|O15467|CCL16_HUMAN	C-C motif chemokine ligand 16	CCL16	WaldTest_moderated	acuteVSrecWave2	13.3486	14.1044	conditionacute:wavew2	conditionrecovery:wavew2	-0.755813	-1.22939	24.9451	0.230397	-2.91847	1.40684	1.04995	0.787465	NO	NO	Non-sign
O43866	sp|O43866|CD5L_HUMAN	CD5 molecule like	CD5L	WaldTest_moderated	acuteVSrecWave2	17.7728	18.2861	conditionacute:wavew2	conditionrecovery:wavew2	-0.513315	-1.28226	33.9451	0.208439	-2.14051	1.11388	0.800641	0.787465	NO	NO	Non-sign
O60814	sp|O60814|H2B1K_HUMAN	H2B clustered histone 12	H2BC12	WaldTest_moderated	acuteVSrecWave2	16.5595	16.85	conditionacute:wavew2	conditionrecovery:wavew2	-0.29047	-0.422775	30.9451	0.675383	-2.91218	2.33124	1.28536	0.965738	NO	NO	Non-sign
O75636	sp|O75636|FCN3_HUMAN	ficolin 3	FCN3	WaldTest_moderated	acuteVSrecWave2	18.2571	15.4912	conditionacute:wavew2	conditionrecovery:wavew2	2.76586	3.33989	28.9451	0.00231896	-0.506981	6.0387	1.6001	0.195668	Partial	YES	FDR <= 0.25
O95445	sp|O95445|APOM_HUMAN	apolipoprotein M	APOM	WaldTest_moderated	acuteVSrecWave2	17.8327	17.8814	conditionacute:wavew2	conditionrecovery:wavew2	-0.0486624	-0.113223	32.9451	0.910541	-1.79761	1.70029	0.859586	0.997714	NO	NO	Non-sign
P00338	sp|P00338|LDHA_HUMAN	lactate dehydrogenase A	LDHA	WaldTest_moderated	acuteVSrecWave2	14.8425	15.5256	conditionacute:wavew2	conditionrecovery:wavew2	-0.683172	-0.882532	14.9451	0.391464	-2.7046	1.33826	0.948081	0.905806	NO	NO	Non-sign
P00450	sp|P00450|CERU_HUMAN	ceruloplasmin	CP	WaldTest_moderated	acuteVSrecWave2	20.0595	19.9295	conditionacute:wavew2	conditionrecovery:wavew2	0.129958	0.439159	33.9451	0.663329	-1.0729	1.33281	0.59185	0.965738	NO	NO	Non-sign
P00451	sp|P00451|FA8_HUMAN	coagulation factor VIII	F8	WaldTest_moderated	acuteVSrecWave2	17.7356	18.1581	conditionacute:wavew2	conditionrecovery:wavew2	-0.422455	-0.868117	17.9451	0.396791	-1.86863	1.02372	0.688203	0.905806	NO	NO	Non-sign
P00488	sp|P00488|F13A_HUMAN	coagulation factor XIII A chain	F13A1	WaldTest_moderated	acuteVSrecWave2	16.0262	16.4764	conditionacute:wavew2	conditionrecovery:wavew2	-0.450207	-0.635368	23.9451	0.531214	-3.07915	2.17874	1.27362	0.943168	NO	NO	Non-sign
P00734	sp|P00734|THRB_HUMAN	coagulation factor II, thrombin	F2	WaldTest_moderated	acuteVSrecWave2	19.427	19.295	conditionacute:wavew2	conditionrecovery:wavew2	0.132031	0.199691	33.9451	0.842914	-2.55547	2.81953	1.32235	0.994996	NO	NO	Non-sign
P00736	sp|P00736|C1R_HUMAN	complement C1r	C1R	WaldTest_moderated	acuteVSrecWave2	18.3362	16.5486	conditionacute:wavew2	conditionrecovery:wavew2	1.78759	2.39619	33.9451	0.0222231	-1.24475	4.81992	1.49202	0.352374	NO	YES	Non-sign
P00738	sp|P00738|HPT_HUMAN	haptoglobin	HP	WaldTest_moderated	acuteVSrecWave2	20.5477	20.5127	conditionacute:wavew2	conditionrecovery:wavew2	0.0350093	0.100414	33.9451	0.920606	-1.38216	1.45217	0.697299	0.997714	NO	NO	Non-sign
P00739	sp|P00739|HPTR_HUMAN	haptoglobin-related protein	HPR	WaldTest_moderated	acuteVSrecWave2	16.8493	17.4262	conditionacute:wavew2	conditionrecovery:wavew2	-0.576845	-1.17448	33.9451	0.248378	-2.57324	1.41955	0.982301	0.798547	NO	NO	Non-sign
P00740	sp|P00740|FA9_HUMAN	coagulation factor IX	F9	groupAverage_moderated	acuteVSrecWave2	15.8421	16.0649	conditionacute:wavew2	conditionrecovery:wavew2	-0.222713	-0.295366	18.9451	0.770927	-2.87972	2.43429	1.26921	0.989418	NO	NO	Non-sign
P00742	sp|P00742|FA10_HUMAN	coagulation factor X	F10	WaldTest_moderated	acuteVSrecWave2	17.62	18.3477	conditionacute:wavew2	conditionrecovery:wavew2	-0.727679	-1.30901	32.9451	0.199589	-2.9898	1.53444	1.1118	0.787465	NO	NO	Non-sign
P00746	sp|P00746|CFAD_HUMAN	complement factor D	CFD	WaldTest_moderated	acuteVSrecWave2	20.1433	20.2773	conditionacute:wavew2	conditionrecovery:wavew2	-0.134013	-0.39743	33.9451	0.693539	-1.50464	1.23662	0.674401	0.965738	NO	NO	Non-sign
P00747	sp|P00747|PLMN_HUMAN	plasminogen	PLG	WaldTest_moderated	acuteVSrecWave2	23.5465	23.612	conditionacute:wavew2	conditionrecovery:wavew2	-0.0655607	-0.224122	33.9451	0.824006	-1.25458	1.12346	0.585043	0.994996	NO	NO	Non-sign
P00748	sp|P00748|FA12_HUMAN	coagulation factor XII	F12	WaldTest_moderated	acuteVSrecWave2	22.7748	22.9364	conditionacute:wavew2	conditionrecovery:wavew2	-0.161624	-0.480318	33.9451	0.634083	-1.52938	1.20613	0.672988	0.965738	NO	NO	Non-sign
P00751	sp|P00751|CFAB_HUMAN	complement factor B	CFB	WaldTest_moderated	acuteVSrecWave2	23.1784	23.521	conditionacute:wavew2	conditionrecovery:wavew2	-0.342659	-0.991248	33.9451	0.328578	-1.74777	1.06246	0.691369	0.881833	NO	NO	Non-sign
P00761	sp|P00761|TRYP_PIG			WaldTest_moderated	acuteVSrecWave2	18.7578	18.4244	conditionacute:wavew2	conditionrecovery:wavew2	0.333476	1.36343	33.9451	0.181721	-0.660698	1.32765	0.489171	0.787456	NO	NO	Non-sign
P01008	sp|P01008|ANT3_HUMAN	serpin family C member 1	SERPINC1	WaldTest_moderated	acuteVSrecWave2	19.6163	19.7766	conditionacute:wavew2	conditionrecovery:wavew2	-0.160329	-0.265947	33.9451	0.791889	-2.6108	2.29015	1.20573	0.994996	NO	NO	Non-sign
P01009	sp|P01009|A1AT_HUMAN	serpin family A member 1	SERPINA1	WaldTest_moderated	acuteVSrecWave2	18.7009	19.8453	conditionacute:wavew2	conditionrecovery:wavew2	-1.14445	-2.17986	33.9451	0.036299	-3.27847	0.989575	1.05002	0.387622	NO	YES	Non-sign
P01011	sp|P01011|AACT_HUMAN	serpin family A member 3	SERPINA3	WaldTest_moderated	acuteVSrecWave2	17.5909	17.7922	conditionacute:wavew2	conditionrecovery:wavew2	-0.201246	-0.56393	33.9451	0.576509	-1.6518	1.24931	0.713728	0.94449	NO	NO	Non-sign
P01019	sp|P01019|ANGT_HUMAN	angiotensinogen	AGT	WaldTest_moderated	acuteVSrecWave2	17.0846	18.0779	conditionacute:wavew2	conditionrecovery:wavew2	-0.993311	-1.90149	32.9451	0.0660129	-3.04696	1.06034	1.00934	0.541393	NO	NO	Non-sign
P01023	sp|P01023|A2MG_HUMAN	alpha-2-macroglobulin	A2M	WaldTest_moderated	acuteVSrecWave2	18.4867	19.1819	conditionacute:wavew2	conditionrecovery:wavew2	-0.695143	-1.84147	33.9451	0.0743045	-2.22955	0.839262	0.754985	0.541393	NO	NO	Non-sign
P01024	sp|P01024|CO3_HUMAN	complement C3	C3	WaldTest_moderated	acuteVSrecWave2	23.7043	24.6909	conditionacute:wavew2	conditionrecovery:wavew2	-0.98663	-2.12475	33.9451	0.0409704	-2.8741	0.900836	0.928704	0.41795	NO	NO	Non-sign
P01031	sp|P01031|CO5_HUMAN	complement C5	C5	WaldTest_moderated	acuteVSrecWave2	18.9913	18.9461	conditionacute:wavew2	conditionrecovery:wavew2	0.0451555	0.130728	33.9451	0.896762	-1.35886	1.44917	0.690829	0.996773	NO	NO	Non-sign
P01033	sp|P01033|TIMP1_HUMAN	TIMP metallopeptidase inhibitor 1	TIMP1	WaldTest_moderated	acuteVSrecWave2	14.4303	14.8679	conditionacute:wavew2	conditionrecovery:wavew2	-0.437601	-0.401124	7.94512	0.698901	-2.21861	1.34341	0.771409	0.967042	NO	NO	Non-sign
P01034	sp|P01034|CYTC_HUMAN	cystatin C	CST3	WaldTest_moderated	acuteVSrecWave2	20.4976	20.0051	conditionacute:wavew2	conditionrecovery:wavew2	0.492553	1.39219	33.9451	0.172919	-0.945537	1.93064	0.707594	0.768837	NO	NO	Non-sign
P01042	sp|P01042|KNG1_HUMAN	kininogen 1	KNG1	WaldTest_moderated	acuteVSrecWave2	23.4283	23.5437	conditionacute:wavew2	conditionrecovery:wavew2	-0.11544	-0.36666	33.9451	0.716148	-1.39518	1.1643	0.629681	0.968848	NO	NO	Non-sign
P01344	sp|P01344|IGF2_HUMAN	insulin like growth factor 2	IGF2	WaldTest_moderated	acuteVSrecWave2	17.9566	18.2884	conditionacute:wavew2	conditionrecovery:wavew2	-0.331775	-0.926875	33.9451	0.360535	-1.78675	1.1232	0.715901	0.905806	NO	NO	Non-sign
P01591	sp|P01591|IGJ_HUMAN	joining chain of multimeric IgA and IgM	JCHAIN	WaldTest_moderated	acuteVSrecWave2	17.5064	17.4871	conditionacute:wavew2	conditionrecovery:wavew2	0.0192309	0.0407414	32.9451	0.967748	-1.90157	1.94004	0.944049	0.999122	NO	NO	Non-sign
P01593	sp|P01593|KVD33_HUMAN			WaldTest_moderated	acuteVSrecWave2	15.3408	15.0431	conditionacute:wavew2	conditionrecovery:wavew2	0.297648	0.665999	29.9451	0.51051	-1.46605	2.06135	0.863531	0.943168	NO	NO	Non-sign
P01597	sp|P01597|KV139_HUMAN			WaldTest_moderated	acuteVSrecWave2	16.9477	17.2996	conditionacute:wavew2	conditionrecovery:wavew2	-0.35192	-0.628785	27.9451	0.534596	-2.41278	1.70894	1.00599	0.943168	NO	NO	Non-sign
P01599	sp|P01599|KV117_HUMAN			WaldTest_moderated	acuteVSrecWave2	16.81	16.8464	conditionacute:wavew2	conditionrecovery:wavew2	-0.0364068	-0.0770955	29.9451	0.93906	-1.9654	1.89259	0.94446	0.999122	NO	NO	Non-sign
P01602	sp|P01602|KV105_HUMAN			WaldTest_moderated	acuteVSrecWave2	15.9517	16.5215	conditionacute:wavew2	conditionrecovery:wavew2	-0.56979	-0.733971	20.9451	0.471104	-3.23636	2.09678	1.28204	0.932847	NO	NO	Non-sign
P01619	sp|P01619|KV320_HUMAN			WaldTest_moderated	acuteVSrecWave2	19.0452	19.4642	conditionacute:wavew2	conditionrecovery:wavew2	-0.419044	-1.05316	33.9451	0.299708	-2.03637	1.19828	0.795786	0.861661	NO	NO	Non-sign
P01700	sp|P01700|LV147_HUMAN			WaldTest_moderated	acuteVSrecWave2	17.3091	17.0295	conditionacute:wavew2	conditionrecovery:wavew2	0.279624	0.634771	30.9451	0.530243	-1.38406	1.94331	0.815669	0.943168	NO	NO	Non-sign
P01701	sp|P01701|LV151_HUMAN			WaldTest_moderated	acuteVSrecWave2	15.8535	16.3052	conditionacute:wavew2	conditionrecovery:wavew2	-0.451621	-0.980663	29.9451	0.334616	-2.19326	1.29002	0.852728	0.881833	NO	NO	Non-sign
P01704	sp|P01704|LV214_HUMAN			WaldTest_moderated	acuteVSrecWave2	14.9653	15.6893	conditionacute:wavew2	conditionrecovery:wavew2	-0.724002	-1.66698	24.9451	0.108027	-2.33198	0.883979	0.780661	0.621155	NO	NO	Non-sign
P01714	sp|P01714|LV319_HUMAN			WaldTest_moderated	acuteVSrecWave2	15.9694	15.9033	conditionacute:wavew2	conditionrecovery:wavew2	0.0660778	0.100225	24.9451	0.920967	-2.25314	2.38529	1.12596	0.997714	NO	NO	Non-sign
P01715	sp|P01715|LV301_HUMAN			WaldTest_moderated	acuteVSrecWave2	15.4021	15.0325	conditionacute:wavew2	conditionrecovery:wavew2	0.36952	0.630628	12.9451	0.539258	-1.01778	1.75682	0.641883	0.943168	NO	NO	Non-sign
P01717	sp|P01717|LV325_HUMAN			WaldTest_moderated	acuteVSrecWave2	18.3639	18.9662	conditionacute:wavew2	conditionrecovery:wavew2	-0.602239	-0.706268	19.9451	0.48819	-3.6836	2.47913	1.47693	0.943168	NO	NO	Non-sign
P01743	sp|P01743|HV146_HUMAN			WaldTest_moderated	acuteVSrecWave2	17.2667	17.6657	conditionacute:wavew2	conditionrecovery:wavew2	-0.399081	-0.872959	28.9451	0.38987	-2.14844	1.35028	0.855266	0.905806	NO	NO	Non-sign
P01763	sp|P01763|HV348_HUMAN			WaldTest_moderated	acuteVSrecWave2	17.3789	17.6868	conditionacute:wavew2	conditionrecovery:wavew2	-0.307953	-0.761427	33.9451	0.45166	-1.9519	1.336	0.808884	0.925629	NO	NO	Non-sign
P01764	sp|P01764|HV323_HUMAN			WaldTest_moderated	acuteVSrecWave2	18.7433	18.906	conditionacute:wavew2	conditionrecovery:wavew2	-0.162654	-0.409088	33.9451	0.685045	-1.77879	1.45348	0.7952	0.965738	NO	NO	Non-sign
P01772	sp|P01772|HV333_HUMAN			WaldTest_moderated	acuteVSrecWave2	17.5726	17.6506	conditionacute:wavew2	conditionrecovery:wavew2	-0.0780621	-0.203149	32.9451	0.840268	-1.64173	1.48561	0.768521	0.994996	NO	NO	Non-sign
P01780	sp|P01780|HV307_HUMAN			WaldTest_moderated	acuteVSrecWave2	15.6876	15.6015	conditionacute:wavew2	conditionrecovery:wavew2	0.0860989	0.16326	14.9451	0.872501	-1.50408	1.67628	0.745817	0.994996	NO	NO	Non-sign
P01782	sp|P01782|HV309_HUMAN			WaldTest_moderated	acuteVSrecWave2	15.1302	15.7404	conditionacute:wavew2	conditionrecovery:wavew2	-0.610124	-0.930701	18.9451	0.363717	-2.59886	1.37861	0.949987	0.905806	NO	NO	Non-sign
P01834	sp|P01834|IGKC_HUMAN			WaldTest_moderated	acuteVSrecWave2	24.843	24.908	conditionacute:wavew2	conditionrecovery:wavew2	-0.0649878	-0.177154	33.9451	0.86044	-1.55611	1.42613	0.733686	0.994996	NO	NO	Non-sign
P01857	sp|P01857|IGHG1_HUMAN			WaldTest_moderated	acuteVSrecWave2	24.4053	24.6058	conditionacute:wavew2	conditionrecovery:wavew2	-0.200506	-0.532145	33.9451	0.598092	-1.73205	1.33104	0.753576	0.951221	NO	NO	Non-sign
P01859	sp|P01859|IGHG2_HUMAN			WaldTest_moderated	acuteVSrecWave2	20.1838	20.2557	conditionacute:wavew2	conditionrecovery:wavew2	-0.071965	-0.164736	33.9451	0.870129	-1.84765	1.70372	0.873703	0.994996	NO	NO	Non-sign
P01860	sp|P01860|IGHG3_HUMAN			WaldTest_moderated	acuteVSrecWave2	23.0996	23.2118	conditionacute:wavew2	conditionrecovery:wavew2	-0.112143	-0.217033	33.9451	0.829482	-2.21242	1.98814	1.03342	0.994996	NO	NO	Non-sign
P01861	sp|P01861|IGHG4_HUMAN			WaldTest_moderated	acuteVSrecWave2	17.8387	17.8345	conditionacute:wavew2	conditionrecovery:wavew2	0.00420305	0.00539929	29.9451	0.995728	-2.97026	2.97867	1.45634	0.999122	NO	NO	Non-sign
P01871	sp|P01871|IGHM_HUMAN			WaldTest_moderated	acuteVSrecWave2	20.907	20.8257	conditionacute:wavew2	conditionrecovery:wavew2	0.0812629	0.197029	32.9451	0.845015	-1.59708	1.75961	0.824883	0.994996	NO	NO	Non-sign
P01876	sp|P01876|IGHA1_HUMAN			WaldTest_moderated	acuteVSrecWave2	20.5031	20.67	conditionacute:wavew2	conditionrecovery:wavew2	-0.166883	-0.288383	33.9451	0.774807	-2.51908	2.18531	1.15737	0.994996	NO	NO	Non-sign
P01880	sp|P01880|IGHD_HUMAN			WaldTest_moderated	acuteVSrecWave2	16.7592	17.304	conditionacute:wavew2	conditionrecovery:wavew2	-0.544783	-1.03929	27.9451	0.307578	-2.31817	1.22861	0.865664	0.867601	NO	NO	Non-sign
P02647	sp|P02647|APOA1_HUMAN	apolipoprotein A1	APOA1	WaldTest_moderated	acuteVSrecWave2	25.3246	25.7383	conditionacute:wavew2	conditionrecovery:wavew2	-0.413765	-1.18417	33.9451	0.244573	-1.83404	1.00651	0.69883	0.794862	NO	NO	Non-sign
P02649	sp|P02649|APOE_HUMAN	apolipoprotein E	APOE	WaldTest_moderated	acuteVSrecWave2	23.3762	23.8588	conditionacute:wavew2	conditionrecovery:wavew2	-0.482606	-1.52113	33.9451	0.137488	-1.77221	0.806999	0.634534	0.708772	NO	NO	Non-sign
P02652	sp|P02652|APOA2_HUMAN	apolipoprotein A2	APOA2	WaldTest_moderated	acuteVSrecWave2	23.4518	23.8062	conditionacute:wavew2	conditionrecovery:wavew2	-0.354406	-1.11111	33.9451	0.274331	-1.65092	0.942106	0.637933	0.812127	NO	NO	Non-sign
P02654	sp|P02654|APOC1_HUMAN	apolipoprotein C1	APOC1	WaldTest_moderated	acuteVSrecWave2	20.966	22.2743	conditionacute:wavew2	conditionrecovery:wavew2	-1.30829	-2.9835	33.9451	0.00524863	-3.09071	0.474128	0.877017	0.197013	Partial	YES	FDR <= 0.25
P02655	sp|P02655|APOC2_HUMAN	apolipoprotein C2	APOC2	WaldTest_moderated	acuteVSrecWave2	20.2324	19.8528	conditionacute:wavew2	conditionrecovery:wavew2	0.379651	0.685461	31.9451	0.497997	-1.80035	2.55965	1.07016	0.943168	NO	NO	Non-sign
P02656	sp|P02656|APOC3_HUMAN	apolipoprotein C3	APOC3	WaldTest_moderated	acuteVSrecWave2	20.3783	20.5599	conditionacute:wavew2	conditionrecovery:wavew2	-0.181634	-0.291171	33.9451	0.772692	-2.71723	2.35396	1.24761	0.994996	NO	NO	Non-sign
P02671	sp|P02671|FIBA_HUMAN	fibrinogen alpha chain	FGA	WaldTest_moderated	acuteVSrecWave2	25.0314	24.9025	conditionacute:wavew2	conditionrecovery:wavew2	0.12894	0.166845	33.9451	0.868482	-3.01233	3.27021	1.54562	0.994996	NO	NO	Non-sign
P02675	sp|P02675|FIBB_HUMAN	fibrinogen beta chain	FGB	WaldTest_moderated	acuteVSrecWave2	25.1307	25.1127	conditionacute:wavew2	conditionrecovery:wavew2	0.0179636	0.0240697	33.9451	0.980938	-3.01562	3.05155	1.49264	0.999122	NO	NO	Non-sign
P02679	sp|P02679|FIBG_HUMAN	fibrinogen gamma chain	FGG	WaldTest_moderated	acuteVSrecWave2	24.6844	24.8105	conditionacute:wavew2	conditionrecovery:wavew2	-0.126149	-0.143009	33.9451	0.887129	-3.71167	3.45937	1.76421	0.994996	NO	NO	Non-sign
P02741	sp|P02741|CRP_HUMAN	C-reactive protein	CRP	WaldTest_moderated	acuteVSrecWave2	19.211	17.8741	conditionacute:wavew2	conditionrecovery:wavew2	1.33688	2.54874	31.9451	0.0158183	-0.727654	3.40141	1.01348	0.333355	NO	YES	Non-sign
P02745	sp|P02745|C1QA_HUMAN	complement C1q A chain	C1QA	WaldTest_moderated	acuteVSrecWave2	21.8337	21.4132	conditionacute:wavew2	conditionrecovery:wavew2	0.420471	1.21763	33.9451	0.231762	-0.983161	1.8241	0.690639	0.787465	NO	NO	Non-sign
P02746	sp|P02746|C1QB_HUMAN	complement C1q B chain	C1QB	WaldTest_moderated	acuteVSrecWave2	22.0008	21.4258	conditionacute:wavew2	conditionrecovery:wavew2	0.575021	1.68905	33.9451	0.100377	-0.80878	1.95882	0.680882	0.588484	NO	NO	Non-sign
P02747	sp|P02747|C1QC_HUMAN	complement C1q C chain	C1QC	WaldTest_moderated	acuteVSrecWave2	21.7237	21.166	conditionacute:wavew2	conditionrecovery:wavew2	0.557745	1.42033	33.9451	0.164633	-1.03843	2.15392	0.785376	0.757313	NO	NO	Non-sign
P02748	sp|P02748|CO9_HUMAN	complement C9	C9	WaldTest_moderated	acuteVSrecWave2	23.0465	22.8346	conditionacute:wavew2	conditionrecovery:wavew2	0.211869	0.552727	33.9451	0.584072	-1.34621	1.76995	0.766632	0.94449	NO	NO	Non-sign
P02749	sp|P02749|APOH_HUMAN	apolipoprotein H	APOH	WaldTest_moderated	acuteVSrecWave2	23.5771	23.7789	conditionacute:wavew2	conditionrecovery:wavew2	-0.201756	-0.684257	33.9451	0.498458	-1.40026	0.996749	0.589709	0.943168	NO	NO	Non-sign
P02751	sp|P02751|FINC_HUMAN	fibronectin 1	FN1	WaldTest_moderated	acuteVSrecWave2	20.9047	20.7716	conditionacute:wavew2	conditionrecovery:wavew2	0.133071	0.282607	33.9451	0.779194	-1.78088	2.04702	0.941736	0.994996	NO	NO	Non-sign
P02760	sp|P02760|AMBP_HUMAN	alpha-1-microglobulin/bikunin precursor	AMBP	WaldTest_moderated	acuteVSrecWave2	18.5032	19.51	conditionacute:wavew2	conditionrecovery:wavew2	-1.0068	-3.22282	33.9451	0.00280175	-2.27661	0.263012	0.624795	0.195668	Partial	YES	FDR <= 0.25
P02763	sp|P02763|A1AG1_HUMAN	orosomucoid 1	ORM1	WaldTest_moderated	acuteVSrecWave2	15.201	15.9883	conditionacute:wavew2	conditionrecovery:wavew2	-0.7873	-1.3137	21.9451	0.202517	-2.54524	0.970643	0.847539	0.787465	NO	NO	Non-sign
P02765	sp|P02765|FETUA_HUMAN	alpha 2-HS glycoprotein	AHSG	WaldTest_moderated	acuteVSrecWave2	17.6316	16.6994	conditionacute:wavew2	conditionrecovery:wavew2	0.932161	1.406	33.9451	0.168813	-1.76271	3.62704	1.32598	0.764776	NO	NO	Non-sign
P02766	sp|P02766|TTHY_HUMAN	transthyretin	TTR	WaldTest_moderated	acuteVSrecWave2	17.7567	18.3997	conditionacute:wavew2	conditionrecovery:wavew2	-0.642941	-1.63747	33.9451	0.110771	-2.23893	0.953046	0.785285	0.624914	NO	NO	Non-sign
P02768	sp|P02768|ALBU_HUMAN	albumin	ALB	WaldTest_moderated	acuteVSrecWave2	21.5384	22.301	conditionacute:wavew2	conditionrecovery:wavew2	-0.762602	-1.81326	33.9451	0.0786422	-2.4721	0.946901	0.841139	0.541393	NO	NO	Non-sign
P02769	sp|P02769|ALBU_BOVIN			WaldTest_moderated	acuteVSrecWave2	15.2916	15.1008	conditionacute:wavew2	conditionrecovery:wavew2	0.190773	0.244938	21.9451	0.80878	-2.47713	2.85867	1.28625	0.994996	NO	NO	Non-sign
P02774	sp|P02774|VTDB_HUMAN	GC vitamin D binding protein	GC	WaldTest_moderated	acuteVSrecWave2	17.8406	18.0667	conditionacute:wavew2	conditionrecovery:wavew2	-0.226101	-0.552267	33.9451	0.584383	-1.89022	1.43802	0.818809	0.94449	NO	NO	Non-sign
P02775	sp|P02775|CXCL7_HUMAN	pro-platelet basic protein	PPBP	WaldTest_moderated	acuteVSrecWave2	23.0871	22.9026	conditionacute:wavew2	conditionrecovery:wavew2	0.184534	0.441267	33.9451	0.661817	-1.5153	1.88436	0.83638	0.965738	NO	NO	Non-sign
P02776	sp|P02776|PLF4_HUMAN	platelet factor 4	PF4	WaldTest_moderated	acuteVSrecWave2	19.2154	17.673	conditionacute:wavew2	conditionrecovery:wavew2	1.54233	1.8561	30.9451	0.072984	-1.73245	4.8171	1.60555	0.541393	NO	YES	Non-sign
P02787	sp|P02787|TRFE_HUMAN	transferrin	TF	WaldTest_moderated	acuteVSrecWave2	17.5442	18.1489	conditionacute:wavew2	conditionrecovery:wavew2	-0.604689	-2.41069	33.9451	0.0214858	-1.62427	0.414893	0.501672	0.352374	NO	NO	Non-sign
P02788	sp|P02788|TRFL_HUMAN	lactotransferrin	LTF	WaldTest_moderated	acuteVSrecWave2	16.861	17.3659	conditionacute:wavew2	conditionrecovery:wavew2	-0.50493	-0.896684	23.9451	0.378815	-2.40302	1.39316	0.919551	0.905806	NO	NO	Non-sign
P02790	sp|P02790|HEMO_HUMAN	hemopexin	HPX	WaldTest_moderated	acuteVSrecWave2	19.1285	19.1142	conditionacute:wavew2	conditionrecovery:wavew2	0.0142553	0.0352373	33.9451	0.972097	-1.63014	1.65865	0.809102	0.999122	NO	NO	Non-sign
P03950	sp|P03950|ANGI_HUMAN	angiogenin	ANG	WaldTest_moderated	acuteVSrecWave2	19.0953	18.0372	conditionacute:wavew2	conditionrecovery:wavew2	1.05811	1.8099	33.9451	0.0791729	-1.31823	3.43446	1.16925	0.541393	NO	YES	Non-sign
P03951	sp|P03951|FA11_HUMAN	coagulation factor XI	F11	WaldTest_moderated	acuteVSrecWave2	20.3586	20.2608	conditionacute:wavew2	conditionrecovery:wavew2	0.0977216	0.247491	33.9451	0.806019	-1.50723	1.70268	0.789697	0.994996	NO	NO	Non-sign
P03952	sp|P03952|KLKB1_HUMAN	kallikrein B1	KLKB1	WaldTest_moderated	acuteVSrecWave2	20.5723	21.2312	conditionacute:wavew2	conditionrecovery:wavew2	-0.658936	-2.34963	33.9451	0.0247487	-1.79886	0.480989	0.560886	0.352374	NO	NO	Non-sign
P04003	sp|P04003|C4BPA_HUMAN	complement component 4 binding protein alpha	C4BPA	WaldTest_moderated	acuteVSrecWave2	19.0494	19.7892	conditionacute:wavew2	conditionrecovery:wavew2	-0.739849	-1.27637	33.9451	0.210489	-3.09598	1.61628	1.1593	0.787465	NO	NO	Non-sign
P04004	sp|P04004|VTNC_HUMAN	vitronectin	VTN	WaldTest_moderated	acuteVSrecWave2	24.3422	24.2816	conditionacute:wavew2	conditionrecovery:wavew2	0.0606413	0.171496	33.9451	0.864852	-1.37666	1.49794	0.707205	0.994996	NO	NO	Non-sign
P04075	sp|P04075|ALDOA_HUMAN	aldolase, fructose-bisphosphate A	ALDOA	WaldTest_moderated	acuteVSrecWave2	13.8231	14.4733	conditionacute:wavew2	conditionrecovery:wavew2	-0.650251	-1.35456	17.9451	0.192369	-2.07686	0.776355	0.678889	0.787465	NO	NO	Non-sign
P04114	sp|P04114|APOB_HUMAN	apolipoprotein B	APOB	WaldTest_moderated	acuteVSrecWave2	21.0198	21.3167	conditionacute:wavew2	conditionrecovery:wavew2	-0.296894	-0.751227	33.9451	0.457693	-1.90333	1.30954	0.790424	0.925629	NO	NO	Non-sign
P04196	sp|P04196|HRG_HUMAN	histidine rich glycoprotein	HRG	WaldTest_moderated	acuteVSrecWave2	23.2643	24.2029	conditionacute:wavew2	conditionrecovery:wavew2	-0.938629	-2.23929	33.9451	0.0317983	-2.64241	0.765156	0.838326	0.370986	NO	NO	Non-sign
P04217	sp|P04217|A1BG_HUMAN	alpha-1-B glycoprotein	A1BG	WaldTest_moderated	acuteVSrecWave2	15.6577	15.7396	conditionacute:wavew2	conditionrecovery:wavew2	-0.0819032	-0.202565	31.9451	0.84076	-1.7292	1.5654	0.808661	0.994996	NO	NO	Non-sign
P04264	sp|P04264|K2C1_HUMAN	keratin 1	KRT1	WaldTest_moderated	acuteVSrecWave2	18.3219	18.1048	conditionacute:wavew2	conditionrecovery:wavew2	0.217155	0.619298	33.9451	0.539855	-1.20813	1.64244	0.701293	0.943168	NO	NO	Non-sign
P04275	sp|P04275|VWF_HUMAN	von Willebrand factor	VWF	WaldTest_moderated	acuteVSrecWave2	14.7649	16.0208	conditionacute:wavew2	conditionrecovery:wavew2	-1.25595	-1.24699	10.9451	0.238425	-3.81724	1.30535	1.16299	0.788254	NO	YES	Non-sign
P04278	sp|P04278|SHBG_HUMAN	sex hormone binding globulin	SHBG	WaldTest_moderated	acuteVSrecWave2	16.4573	16.3759	conditionacute:wavew2	conditionrecovery:wavew2	0.0814071	0.08684	24.9451	0.931492	-3.10738	3.27019	1.54813	0.998266	NO	NO	Non-sign
P04406	sp|P04406|G3P_HUMAN	glyceraldehyde-3-phosphate dehydrogenase	GAPDH	WaldTest_moderated	acuteVSrecWave2	18.1377	17.888	conditionacute:wavew2	conditionrecovery:wavew2	0.249748	0.349255	32.9451	0.72912	-2.66014	3.15964	1.43017	0.97761	NO	NO	Non-sign
P04433	sp|P04433|KV311_HUMAN			WaldTest_moderated	acuteVSrecWave2	15.0033	15.1304	conditionacute:wavew2	conditionrecovery:wavew2	-0.127094	-0.241563	23.9451	0.811175	-1.92058	1.6664	0.868877	0.994996	NO	NO	Non-sign
P04439	sp|P04439|HLAA_HUMAN	major histocompatibility complex, class I, A	HLA-A	WaldTest_moderated	acuteVSrecWave2	15.006	14.4391	conditionacute:wavew2	conditionrecovery:wavew2	0.566917	0.878037	11.9451	0.397241	-0.97492	2.10875	0.70729	0.905806	NO	NO	Non-sign
P05019	sp|P05019|IGF1_HUMAN	insulin like growth factor 1	IGF1	WaldTest_moderated	acuteVSrecWave2	15.7762	16.6613	conditionacute:wavew2	conditionrecovery:wavew2	-0.885024	-2.25039	31.9451	0.0314412	-2.43295	0.662904	0.759879	0.370986	NO	NO	Non-sign
P05090	sp|P05090|APOD_HUMAN	apolipoprotein D	APOD	WaldTest_moderated	acuteVSrecWave2	18.7012	18.1489	conditionacute:wavew2	conditionrecovery:wavew2	0.552273	0.721704	28.9451	0.476267	-2.34593	3.45048	1.41694	0.936866	NO	NO	Non-sign
P05109	sp|P05109|S10A8_HUMAN	S100 calcium binding protein A8	S100A8	WaldTest_moderated	acuteVSrecWave2	18.1865	16.0993	conditionacute:wavew2	conditionrecovery:wavew2	2.08725	2.60808	31.9451	0.0137307	-1.06274	5.23723	1.54633	0.321307	NO	YES	Non-sign
P05154	sp|P05154|IPSP_HUMAN	serpin family A member 5	SERPINA5	WaldTest_moderated	acuteVSrecWave2	20.226	19.9134	conditionacute:wavew2	conditionrecovery:wavew2	0.312679	0.875726	33.9451	0.387334	-1.13864	1.764	0.714103	0.905806	NO	NO	Non-sign
P05155	sp|P05155|IC1_HUMAN	serpin family G member 1	SERPING1	WaldTest_moderated	acuteVSrecWave2	22.0989	22.3366	conditionacute:wavew2	conditionrecovery:wavew2	-0.237698	-0.658636	33.9451	0.514573	-1.70464	1.22924	0.721789	0.943168	NO	NO	Non-sign
P05156	sp|P05156|CFAI_HUMAN	complement factor I	CFI	WaldTest_moderated	acuteVSrecWave2	20.528	20.1288	conditionacute:wavew2	conditionrecovery:wavew2	0.399147	1.53066	33.9451	0.135121	-0.660806	1.4591	0.521536	0.708772	NO	NO	Non-sign
P05452	sp|P05452|TETN_HUMAN	C-type lectin domain family 3 member B	CLEC3B	WaldTest_moderated	acuteVSrecWave2	21.5522	21.3634	conditionacute:wavew2	conditionrecovery:wavew2	0.1888	0.597987	33.9451	0.553817	-1.09454	1.47214	0.631452	0.943168	NO	NO	Non-sign
P05546	sp|P05546|HEP2_HUMAN	serpin family D member 1	SERPIND1	WaldTest_moderated	acuteVSrecWave2	17.1984	18.0998	conditionacute:wavew2	conditionrecovery:wavew2	-0.901445	-1.25723	31.9451	0.217786	-3.7236	1.92071	1.3854	0.787465	NO	NO	Non-sign
P05783	sp|P05783|K1C18_HUMAN	keratin 18	KRT18	WaldTest_moderated	acuteVSrecWave2	19.609	16.6958	conditionacute:wavew2	conditionrecovery:wavew2	2.91321	1.85523	19.9451	0.078405	-2.31364	8.14005	2.50528	0.541393	NO	YES	Non-sign
P06310	sp|P06310|KV230_HUMAN			WaldTest_moderated	acuteVSrecWave2	17.9764	18.3198	conditionacute:wavew2	conditionrecovery:wavew2	-0.343358	-0.812863	33.9451	0.421962	-2.06032	1.37361	0.844812	0.905806	NO	NO	Non-sign
P06312	sp|P06312|KV401_HUMAN			WaldTest_moderated	acuteVSrecWave2	16.7838	16.8127	conditionacute:wavew2	conditionrecovery:wavew2	-0.0288854	-0.0452168	27.9451	0.964256	-2.38115	2.32338	1.14823	0.999122	NO	NO	Non-sign
P06331	sp|P06331|HV434_HUMAN			WaldTest_moderated	acuteVSrecWave2	17.228	17.7083	conditionacute:wavew2	conditionrecovery:wavew2	-0.480293	-0.9913	33.9451	0.328553	-2.44969	1.4891	0.969017	0.881833	NO	NO	Non-sign
P06396	sp|P06396|GELS_HUMAN	gelsolin	GSN	WaldTest_moderated	acuteVSrecWave2	21.4636	22.4572	conditionacute:wavew2	conditionrecovery:wavew2	-0.993555	-2.11407	33.9451	0.0419348	-2.90387	0.91676	0.939946	0.41795	NO	NO	Non-sign
P06576	sp|P06576|ATPB_HUMAN	ATP synthase F1 subunit beta	ATP5F1B	WaldTest_moderated	acuteVSrecWave2	22.4045	22.4563	conditionacute:wavew2	conditionrecovery:wavew2	-0.051756	-0.0741169	8.94512	0.942548	-1.63291	1.52939	0.698303	0.999122	NO	NO	Non-sign
P06681	sp|P06681|CO2_HUMAN	complement C2	C2	WaldTest_moderated	acuteVSrecWave2	21.1628	21.0832	conditionacute:wavew2	conditionrecovery:wavew2	0.0796676	0.213068	33.9451	0.832548	-1.44016	1.5995	0.747813	0.994996	NO	NO	Non-sign
P06702	sp|P06702|S10A9_HUMAN	S100 calcium binding protein A9	S100A9	WaldTest_moderated	acuteVSrecWave2	19.5683	17.7472	conditionacute:wavew2	conditionrecovery:wavew2	1.82102	2.98209	33.9451	0.00526776	-0.661114	4.30314	1.2213	0.197013	Partial	YES	FDR <= 0.25
P06727	sp|P06727|APOA4_HUMAN			WaldTest_moderated	acuteVSrecWave2	22.0472	23.321	conditionacute:wavew2	conditionrecovery:wavew2	-1.2738	-2.38196	33.9451	0.0229688	-3.44748	0.89989	1.06954	0.352374	NO	YES	Non-sign
P06733	sp|P06733|ENOA_HUMAN	enolase 1	ENO1	WaldTest_moderated	acuteVSrecWave2	16.4517	15.6555	conditionacute:wavew2	conditionrecovery:wavew2	0.796255	0.795919	24.9451	0.433588	-2.39607	3.98858	1.54985	0.907968	NO	NO	Non-sign
P07225	sp|P07225|PROS_HUMAN	protein S	PROS1	WaldTest_moderated	acuteVSrecWave2	14.526	14.9967	conditionacute:wavew2	conditionrecovery:wavew2	-0.470723	-0.599419	14.9451	0.557872	-2.96671	2.02526	1.17065	0.943168	NO	NO	Non-sign
P07357	sp|P07357|CO8A_HUMAN	complement C8 alpha chain	C8A	WaldTest_moderated	acuteVSrecWave2	21.3207	21.6607	conditionacute:wavew2	conditionrecovery:wavew2	-0.339956	-0.971527	33.9451	0.338158	-1.76228	1.08237	0.699838	0.881833	NO	NO	Non-sign
P07358	sp|P07358|CO8B_HUMAN	complement C8 beta chain	C8B	WaldTest_moderated	acuteVSrecWave2	21.174	21.056	conditionacute:wavew2	conditionrecovery:wavew2	0.117935	0.401997	33.9451	0.690206	-1.07455	1.31041	0.586745	0.965738	NO	NO	Non-sign
P07360	sp|P07360|CO8G_HUMAN	complement C8 gamma chain	C8G	WaldTest_moderated	acuteVSrecWave2	21.6683	21.7545	conditionacute:wavew2	conditionrecovery:wavew2	-0.0862069	-0.249894	33.9451	0.804176	-1.48843	1.31602	0.689949	0.994996	NO	NO	Non-sign
P07437	sp|P07437|TBB5_HUMAN	tubulin beta class I	TUBB	WaldTest_moderated	acuteVSrecWave2	15.8413	15.1375	conditionacute:wavew2	conditionrecovery:wavew2	0.703821	0.836033	11.9451	0.419546	-1.699	3.10664	1.10225	0.905806	NO	NO	Non-sign
P07737	sp|P07737|PROF1_HUMAN	profilin 1	PFN1	WaldTest_moderated	acuteVSrecWave2	16.1935	15.6878	conditionacute:wavew2	conditionrecovery:wavew2	0.505673	0.775743	16.9451	0.448593	-1.43977	2.45112	0.921865	0.925629	NO	NO	Non-sign
P07988	sp|P07988|PSPB_HUMAN	surfactant protein B	SFTPB	WaldTest_moderated	acuteVSrecWave2	16.0853	15.7646	conditionacute:wavew2	conditionrecovery:wavew2	0.320748	0.563207	21.9451	0.579004	-1.50924	2.15073	0.882271	0.94449	NO	NO	Non-sign
P07996	sp|P07996|TSP1_HUMAN	thrombospondin 1	THBS1	WaldTest_moderated	acuteVSrecWave2	19.7838	18.7877	conditionacute:wavew2	conditionrecovery:wavew2	0.996108	1.46414	33.9451	0.152355	-1.76927	3.76149	1.36067	0.748443	NO	NO	Non-sign
P07998	sp|P07998|RNAS1_HUMAN	ribonuclease A family member 1, pancreatic	RNASE1	WaldTest_moderated	acuteVSrecWave2	17.7235	16.6844	conditionacute:wavew2	conditionrecovery:wavew2	1.03911	2.30705	33.9451	0.0272823	-0.791676	2.8699	0.900817	0.370792	NO	YES	Non-sign
P08253	sp|P08253|MMP2_HUMAN	matrix metallopeptidase 2	MMP2	WaldTest_moderated	acuteVSrecWave2	15.6615	16.1827	conditionacute:wavew2	conditionrecovery:wavew2	-0.521156	-1.2467	24.9451	0.224086	-1.94312	0.900803	0.690349	0.787465	NO	NO	Non-sign
P08311	sp|P08311|CATG_HUMAN	cathepsin G	CTSG	WaldTest_moderated	acuteVSrecWave2	16.9506	16.5897	conditionacute:wavew2	conditionrecovery:wavew2	0.360841	0.457353	15.9451	0.653587	-1.68819	2.40987	0.966295	0.965738	NO	NO	Non-sign
P08319	sp|P08319|ADH4_HUMAN	alcohol dehydrogenase 4 (class II), pi polypeptide	ADH4	WaldTest_moderated	acuteVSrecWave2	15.0057	14.1136	conditionacute:wavew2	conditionrecovery:wavew2	0.892097	0.571139	12.9451	0.577686	-3.00601	4.79021	1.8036	0.94449	NO	NO	Non-sign
P08493	sp|P08493|MGP_HUMAN	matrix Gla protein	MGP	WaldTest_moderated	acuteVSrecWave2	16.2457	16.4869	conditionacute:wavew2	conditionrecovery:wavew2	-0.241177	-0.614185	20.9451	0.545707	-1.42476	0.942405	0.569044	0.943168	NO	NO	Non-sign
P08514	sp|P08514|ITA2B_HUMAN	integrin subunit alpha 2b	ITGA2B	WaldTest_moderated	acuteVSrecWave2	16.2554	15.5964	conditionacute:wavew2	conditionrecovery:wavew2	0.659024	0.856139	14.9451	0.405439	-1.58833	2.90638	1.05404	0.905806	NO	NO	Non-sign
P08519	sp|P08519|APOA_HUMAN			WaldTest_moderated	acuteVSrecWave2	17.6646	18.1677	conditionacute:wavew2	conditionrecovery:wavew2	-0.503135	-0.655821	29.9451	0.516947	-3.40451	2.39824	1.42055	0.943168	NO	NO	Non-sign
P08567	sp|P08567|PLEK_HUMAN	pleckstrin	PLEK	WaldTest_moderated	acuteVSrecWave2	17.2371	16.5693	conditionacute:wavew2	conditionrecovery:wavew2	0.667777	1.44679	31.9451	0.157699	-1.14892	2.48447	0.891816	0.748443	NO	NO	Non-sign
P08571	sp|P08571|CD14_HUMAN	CD14 molecule	CD14	WaldTest_moderated	acuteVSrecWave2	19.2861	19.282	conditionacute:wavew2	conditionrecovery:wavew2	0.00409944	0.0115003	33.9451	0.990892	-1.44483	1.45303	0.712926	0.999122	NO	NO	Non-sign
P08603	sp|P08603|CFAH_HUMAN	complement factor H	CFH	WaldTest_moderated	acuteVSrecWave2	23.3053	23.4229	conditionacute:wavew2	conditionrecovery:wavew2	-0.117554	-0.396389	33.9451	0.694299	-1.323	1.08789	0.593126	0.965738	NO	NO	Non-sign
P08697	sp|P08697|A2AP_HUMAN	serpin family F member 2	SERPINF2	WaldTest_moderated	acuteVSrecWave2	19.5138	19.9305	conditionacute:wavew2	conditionrecovery:wavew2	-0.416693	-1.19621	33.9451	0.239903	-1.83262	0.999234	0.696689	0.788254	NO	NO	Non-sign
P08709	sp|P08709|FA7_HUMAN	coagulation factor VII	F7	WaldTest_moderated	acuteVSrecWave2	14.7014	15.2826	conditionacute:wavew2	conditionrecovery:wavew2	-0.581212	-0.951226	9.94512	0.364034	-1.94365	0.781229	0.611013	0.905806	NO	NO	Non-sign
P09110	sp|P09110|THIK_HUMAN	acetyl-CoA acyltransferase 1	ACAA1	WaldTest_moderated	acuteVSrecWave2	15.3442	15.9643	conditionacute:wavew2	conditionrecovery:wavew2	-0.620124	-0.370898	8.94512	0.719345	-3.71119	2.47094	1.36514	0.968848	NO	NO	Non-sign
P09871	sp|P09871|C1S_HUMAN	complement C1s	C1S	WaldTest_moderated	acuteVSrecWave2	18.3105	17.4292	conditionacute:wavew2	conditionrecovery:wavew2	0.881326	1.97898	33.9451	0.0559764	-0.928874	2.69153	0.890686	0.523029	NO	NO	Non-sign
P0C0L4	sp|P0C0L4|CO4A_HUMAN	complement C4B (Chido blood group)	C4B	WaldTest_moderated	acuteVSrecWave2	21.1204	22.5428	conditionacute:wavew2	conditionrecovery:wavew2	-1.42245	-2.7851	33.9451	0.00868935	-3.49844	0.653552	1.02147	0.259811	NO	YES	Non-sign
P0C0L5	sp|P0C0L5|CO4B_HUMAN	complement C4B (Chido blood group)	C4B	WaldTest_moderated	acuteVSrecWave2	18.6817	19.9218	conditionacute:wavew2	conditionrecovery:wavew2	-1.24012	-2.59203	33.9451	0.0139699	-3.18484	0.704593	0.956873	0.321307	NO	YES	Non-sign
P0C0S8	sp|P0C0S8|H2A1_HUMAN	H2A clustered histone 15	H2AC15	WaldTest_moderated	acuteVSrecWave2	16.8482	16.9881	conditionacute:wavew2	conditionrecovery:wavew2	-0.139865	-0.233823	31.9451	0.816615	-2.49424	2.21451	1.15577	0.994996	NO	NO	Non-sign
P0DJI8	sp|P0DJI8|SAA1_HUMAN	serum amyloid A1	SAA1	WaldTest_moderated	acuteVSrecWave2	23.9977	22.3435	conditionacute:wavew2	conditionrecovery:wavew2	1.65413	2.35618	33.9451	0.0243784	-1.19947	4.50773	1.40408	0.352374	NO	YES	Non-sign
P0DJI9	sp|P0DJI9|SAA2_HUMAN	serum amyloid A2	SAA2	WaldTest_moderated	acuteVSrecWave2	23.4925	21.3312	conditionacute:wavew2	conditionrecovery:wavew2	2.16124	2.893	33.9451	0.00661849	-0.875351	5.19783	1.49412	0.219881	Partial	YES	FDR <= 0.25
P0DMV8	sp|P0DMV8|HS71A_HUMAN	heat shock protein family A (Hsp70) member 1A	HSPA1A	WaldTest_moderated	acuteVSrecWave2	15.6343	15.5656	conditionacute:wavew2	conditionrecovery:wavew2	0.0687547	0.0894779	14.9451	0.92989	-2.07632	2.21383	1.00607	0.998266	NO	NO	Non-sign
P0DOY2	sp|P0DOY2|IGLC2_HUMAN			WaldTest_moderated	acuteVSrecWave2	23.8081	23.8937	conditionacute:wavew2	conditionrecovery:wavew2	-0.0855357	-0.24108	33.9451	0.810943	-1.52771	1.35664	0.709603	0.994996	NO	NO	Non-sign
P10643	sp|P10643|CO7_HUMAN	complement C7	C7	WaldTest_moderated	acuteVSrecWave2	23.3865	23.038	conditionacute:wavew2	conditionrecovery:wavew2	0.348534	0.572966	33.9451	0.570444	-2.12403	2.8211	1.21659	0.94449	NO	NO	Non-sign
P10646	sp|P10646|TFPI1_HUMAN	tissue factor pathway inhibitor	TFPI	WaldTest_moderated	acuteVSrecWave2	16.3023	15.91	conditionacute:wavew2	conditionrecovery:wavew2	0.392271	0.83257	16.9451	0.416668	-0.96923	1.75377	0.645159	0.905806	NO	NO	Non-sign
P10909	sp|P10909|CLUS_HUMAN	clusterin	CLU	WaldTest_moderated	acuteVSrecWave2	21.8275	22.2179	conditionacute:wavew2	conditionrecovery:wavew2	-0.39047	-1.12758	33.9451	0.267404	-1.79804	1.0171	0.692579	0.803382	NO	NO	Non-sign
P11021	sp|P11021|BIP_HUMAN	heat shock protein family A (Hsp70) member 5	HSPA5	WaldTest_moderated	acuteVSrecWave2	16.2466	15.5637	conditionacute:wavew2	conditionrecovery:wavew2	0.682987	1.24567	25.9451	0.224019	-1.26928	2.63526	0.949668	0.787465	NO	NO	Non-sign
P11150	sp|P11150|LIPC_HUMAN	lipase C, hepatic type	LIPC	WaldTest_moderated	acuteVSrecWave2	16.8467	18.6254	conditionacute:wavew2	conditionrecovery:wavew2	-1.77872	-1.05537	15.9451	0.306985	-5.12179	1.56434	1.57655	0.867601	NO	YES	Non-sign
P11226	sp|P11226|MBL2_HUMAN	mannose binding lectin 2	MBL2	WaldTest_moderated	acuteVSrecWave2	15.9044	15.52	conditionacute:wavew2	conditionrecovery:wavew2	0.384417	0.373519	16.9451	0.713394	-2.27561	3.04445	1.26048	0.968848	NO	NO	Non-sign
P12109	sp|P12109|CO6A1_HUMAN	collagen type VI alpha 1 chain	COL6A1	WaldTest_moderated	acuteVSrecWave2	14.8869	15.1078	conditionacute:wavew2	conditionrecovery:wavew2	-0.220919	-0.298876	10.9451	0.770633	-1.55009	1.10825	0.603526	0.994996	NO	NO	Non-sign
P12111	sp|P12111|CO6A3_HUMAN	collagen type VI alpha 3 chain	COL6A3	WaldTest_moderated	acuteVSrecWave2	17.8893	18.6757	conditionacute:wavew2	conditionrecovery:wavew2	-0.786424	-1.38578	33.9451	0.174853	-3.09315	1.5203	1.13499	0.768837	NO	NO	Non-sign
P12259	sp|P12259|FA5_HUMAN	coagulation factor V	F5	WaldTest_moderated	acuteVSrecWave2	20.4127	20.0211	conditionacute:wavew2	conditionrecovery:wavew2	0.391603	0.959424	33.9451	0.344129	-1.26748	2.05068	0.816329	0.881833	NO	NO	Non-sign
P13645	sp|P13645|K1C10_HUMAN	keratin 10	KRT10	WaldTest_moderated	acuteVSrecWave2	16.3102	16.6204	conditionacute:wavew2	conditionrecovery:wavew2	-0.310233	-0.591136	30.9451	0.558723	-2.29229	1.67182	0.971756	0.943168	NO	NO	Non-sign
P13671	sp|P13671|CO6_HUMAN	complement C6	C6	WaldTest_moderated	acuteVSrecWave2	22.1528	22.1525	conditionacute:wavew2	conditionrecovery:wavew2	0.000324212	0.00110897	33.9451	0.999122	-1.18801	1.18866	0.584705	0.999122	NO	NO	Non-sign
P13796	sp|P13796|PLSL_HUMAN	lymphocyte cytosolic protein 1	LCP1	WaldTest_moderated	acuteVSrecWave2	14.48	14.435	conditionacute:wavew2	conditionrecovery:wavew2	0.0450749	0.107898	13.9451	0.915614	-1.12849	1.21864	0.54697	0.997714	NO	NO	Non-sign
P14151	sp|P14151|LYAM1_HUMAN	selectin L	SELL	WaldTest_moderated	acuteVSrecWave2	15.8493	16.3127	conditionacute:wavew2	conditionrecovery:wavew2	-0.463455	-0.556037	10.9451	0.589371	-2.977	2.05009	1.14131	0.94743	NO	NO	Non-sign
P14618	sp|P14618|KPYM_HUMAN	pyruvate kinase M1/2	PKM	WaldTest_moderated	acuteVSrecWave2	16.9887	16.796	conditionacute:wavew2	conditionrecovery:wavew2	0.19268	0.396214	33.9451	0.694427	-1.78401	2.16937	0.972604	0.965738	NO	NO	Non-sign
P15169	sp|P15169|CBPN_HUMAN	carboxypeptidase N subunit 1	CPN1	WaldTest_moderated	acuteVSrecWave2	19.2027	19.3978	conditionacute:wavew2	conditionrecovery:wavew2	-0.195165	-0.634129	33.9451	0.530247	-1.44616	1.05583	0.615537	0.943168	NO	NO	Non-sign
P15291	sp|P15291|B4GT1_HUMAN	beta-1,4-galactosyltransferase 1	B4GALT1	WaldTest_moderated	acuteVSrecWave2	14.492	14.1544	conditionacute:wavew2	conditionrecovery:wavew2	0.337586	0.69203	16.9451	0.498292	-0.851136	1.52631	0.563285	0.943168	NO	NO	Non-sign
P15907	sp|P15907|SIAT1_HUMAN	ST6 beta-galactoside alpha-2,6-sialyltransferase 1	ST6GAL1	WaldTest_moderated	acuteVSrecWave2	15.2883	16.6716	conditionacute:wavew2	conditionrecovery:wavew2	-1.38331	-1.91311	13.9451	0.0764914	-2.65002	-0.116594	0.590383	0.541393	NO	YES	Non-sign
P17936	sp|P17936|IBP3_HUMAN	insulin like growth factor binding protein 3	IGFBP3	WaldTest_moderated	acuteVSrecWave2	18.9114	19.7666	conditionacute:wavew2	conditionrecovery:wavew2	-0.855124	-2.24686	33.9451	0.031263	-2.40211	0.691859	0.761174	0.370986	NO	NO	Non-sign
P18065	sp|P18065|IBP2_HUMAN	insulin like growth factor binding protein 2	IGFBP2	WaldTest_moderated	acuteVSrecWave2	19.4139	18.9047	conditionacute:wavew2	conditionrecovery:wavew2	0.509221	0.967667	33.9451	0.340055	-1.62979	2.64823	1.05247	0.881833	NO	NO	Non-sign
P18206	sp|P18206|VINC_HUMAN	vinculin	VCL	WaldTest_moderated	acuteVSrecWave2	15.1595	15.7256	conditionacute:wavew2	conditionrecovery:wavew2	-0.56604	-0.818408	15.9451	0.425187	-2.57428	1.4422	0.94706	0.905806	NO	NO	Non-sign
P18428	sp|P18428|LBP_HUMAN	lipopolysaccharide binding protein	LBP	WaldTest_moderated	acuteVSrecWave2	20.5212	19.9947	conditionacute:wavew2	conditionrecovery:wavew2	0.526462	1.23391	33.9451	0.225713	-1.20781	2.26073	0.853325	0.787465	NO	NO	Non-sign
P19652	sp|P19652|A1AG2_HUMAN	orosomucoid 2	ORM2	WaldTest_moderated	acuteVSrecWave2	16.7603	17.3938	conditionacute:wavew2	conditionrecovery:wavew2	-0.633568	-1.45545	33.9451	0.154731	-2.40297	1.13584	0.870614	0.748443	NO	NO	Non-sign
P19823	sp|P19823|ITIH2_HUMAN	inter-alpha-trypsin inhibitor heavy chain 2	ITIH2	WaldTest_moderated	acuteVSrecWave2	19.2352	20.5372	conditionacute:wavew2	conditionrecovery:wavew2	-1.30197	-3.41652	33.9451	0.00166227	-2.85096	0.247022	0.762161	0.195668	Partial	YES	FDR <= 0.25
P19827	sp|P19827|ITIH1_HUMAN	inter-alpha-trypsin inhibitor heavy chain 1	ITIH1	WaldTest_moderated	acuteVSrecWave2	19.3134	20.1081	conditionacute:wavew2	conditionrecovery:wavew2	-0.794676	-2.23287	33.9451	0.0322597	-2.24131	0.651959	0.711799	0.370986	NO	NO	Non-sign
P20062	sp|P20062|TCO2_HUMAN	transcobalamin 2	TCN2	WaldTest_moderated	acuteVSrecWave2	15.1618	14.6725	conditionacute:wavew2	conditionrecovery:wavew2	0.48926	0.57004	17.9451	0.575718	-1.19785	2.17637	0.802857	0.94449	NO	NO	Non-sign
P20851	sp|P20851|C4BPB_HUMAN	complement component 4 binding protein beta	C4BPB	WaldTest_moderated	acuteVSrecWave2	15.7343	17.0486	conditionacute:wavew2	conditionrecovery:wavew2	-1.31427	-1.8402	30.9451	0.0753481	-4.03955	1.41101	1.33614	0.541393	NO	YES	Non-sign
P20908	sp|P20908|CO5A1_HUMAN	collagen type V alpha 1 chain	COL5A1	WaldTest_moderated	acuteVSrecWave2	18.9445	18.1649	conditionacute:wavew2	conditionrecovery:wavew2	0.77958	1.22831	31.9451	0.228302	-1.63917	3.19833	1.18737	0.787465	NO	NO	Non-sign
P21291	sp|P21291|CSRP1_HUMAN	cysteine and glycine rich protein 1	CSRP1	WaldTest_moderated	acuteVSrecWave2	15.302	15.8984	conditionacute:wavew2	conditionrecovery:wavew2	-0.596384	-0.893389	10.9451	0.39087	-1.91135	0.718579	0.597078	0.905806	NO	NO	Non-sign
P21333	sp|P21333|FLNA_HUMAN	filamin A	FLNA	WaldTest_moderated	acuteVSrecWave2	17.7698	16.9504	conditionacute:wavew2	conditionrecovery:wavew2	0.819441	1.33765	21.9451	0.194709	-1.27894	2.91782	1.01167	0.787465	NO	NO	Non-sign
P22352	sp|P22352|GPX3_HUMAN	glutathione peroxidase 3	GPX3	WaldTest_moderated	acuteVSrecWave2	17.9655	17.8186	conditionacute:wavew2	conditionrecovery:wavew2	0.146917	0.22626	33.9451	0.822356	-2.49243	2.78626	1.29866	0.994996	NO	NO	Non-sign
P22692	sp|P22692|IBP4_HUMAN	insulin like growth factor binding protein 4	IGFBP4	WaldTest_moderated	acuteVSrecWave2	17.5862	17.7698	conditionacute:wavew2	conditionrecovery:wavew2	-0.183614	-0.448659	33.9451	0.656529	-1.84711	1.47988	0.818502	0.965738	NO	NO	Non-sign
P22792	sp|P22792|CPN2_HUMAN	carboxypeptidase N subunit 2	CPN2	WaldTest_moderated	acuteVSrecWave2	15.4519	16.2943	conditionacute:wavew2	conditionrecovery:wavew2	-0.842373	-1.14502	27.9451	0.261912	-3.633	1.94825	1.36222	0.799099	NO	NO	Non-sign
P23083	sp|P23083|HV102_HUMAN			WaldTest_moderated	acuteVSrecWave2	17.263	17.2332	conditionacute:wavew2	conditionrecovery:wavew2	0.0297461	0.0636826	33.9451	0.949596	-1.86889	1.92838	0.9342	0.999122	NO	NO	Non-sign
P23142	sp|P23142|FBLN1_HUMAN	fibulin 1	FBLN1	WaldTest_moderated	acuteVSrecWave2	15.9815	16.7	conditionacute:wavew2	conditionrecovery:wavew2	-0.718538	-1.81904	33.9451	0.0777358	-2.32414	0.887066	0.790017	0.541393	NO	NO	Non-sign
P23284	sp|P23284|PPIB_HUMAN	peptidylprolyl isomerase B	PPIB	WaldTest_moderated	acuteVSrecWave2	16.8605	16.6134	conditionacute:wavew2	conditionrecovery:wavew2	0.247089	0.388134	20.9451	0.701833	-1.80421	2.29839	0.986228	0.967042	NO	NO	Non-sign
P23381	sp|P23381|SYWC_HUMAN	tryptophanyl-tRNA synthetase 1	WARS1	WaldTest_moderated	acuteVSrecWave2	15.5189	15.6122	conditionacute:wavew2	conditionrecovery:wavew2	-0.0933189	-0.103165	20.9451	0.918814	-2.66959	2.48295	1.23862	0.997714	NO	NO	Non-sign
P23528	sp|P23528|COF1_HUMAN	cofilin 1	CFL1	WaldTest_moderated	acuteVSrecWave2	17.0012	17.1959	conditionacute:wavew2	conditionrecovery:wavew2	-0.194696	-0.374319	32.9451	0.710565	-2.31127	1.92188	1.04027	0.968848	NO	NO	Non-sign
P24592	sp|P24592|IBP6_HUMAN	insulin like growth factor binding protein 6	IGFBP6	WaldTest_moderated	acuteVSrecWave2	18.5609	18.5887	conditionacute:wavew2	conditionrecovery:wavew2	-0.0277595	-0.0731841	33.9451	0.942089	-1.56955	1.51403	0.75862	0.999122	NO	NO	Non-sign
P24593	sp|P24593|IBP5_HUMAN	insulin like growth factor binding protein 5	IGFBP5	WaldTest_moderated	acuteVSrecWave2	15.9367	16.1054	conditionacute:wavew2	conditionrecovery:wavew2	-0.168698	-0.429287	27.9451	0.671006	-1.65934	1.32195	0.727645	0.965738	NO	NO	Non-sign
P25311	sp|P25311|ZA2G_HUMAN	alpha-2-glycoprotein 1, zinc-binding	AZGP1	WaldTest_moderated	acuteVSrecWave2	21.8002	21.7549	conditionacute:wavew2	conditionrecovery:wavew2	0.0452358	0.0605358	9.94512	0.952928	-1.44509	1.53556	0.668367	0.999122	NO	NO	Non-sign
P26038	sp|P26038|MOES_HUMAN	moesin	MSN	WaldTest_moderated	acuteVSrecWave2	16.8435	15.9952	conditionacute:wavew2	conditionrecovery:wavew2	0.848349	1.42989	33.9451	0.16189	-1.56325	3.25995	1.1866	0.756328	NO	NO	Non-sign
P26927	sp|P26927|HGFL_HUMAN	macrophage stimulating 1	MST1	WaldTest_moderated	acuteVSrecWave2	18.7912	18.318	conditionacute:wavew2	conditionrecovery:wavew2	0.473199	1.27973	33.9451	0.209317	-1.02979	1.97619	0.739527	0.787465	NO	NO	Non-sign
P27169	sp|P27169|PON1_HUMAN	paraoxonase 1	PON1	WaldTest_moderated	acuteVSrecWave2	18.273	18.2081	conditionacute:wavew2	conditionrecovery:wavew2	0.0649281	0.138519	33.9451	0.890648	-1.84033	1.97019	0.93746	0.994996	NO	NO	Non-sign
P27918	sp|P27918|PROP_HUMAN	complement factor properdin	CFP	WaldTest_moderated	acuteVSrecWave2	18.4648	19.449	conditionacute:wavew2	conditionrecovery:wavew2	-0.984183	-3.16437	33.9451	0.00327203	-2.2484	0.280032	0.622041	0.195668	Partial	NO	Non-sign
P28838	sp|P28838|AMPL_HUMAN	leucine aminopeptidase 3	LAP3	groupAverage_moderated	acuteVSrecWave2	14.8874	17.397	conditionacute:wavew2	conditionrecovery:wavew2	-2.50964	-3.86945	8.94512	0.00383605	-4.30825	-0.711032	0.794343	0.160141	Partial	YES	FDR <= 0.25
P29401	sp|P29401|TKT_HUMAN	transketolase	TKT	WaldTest_moderated	acuteVSrecWave2	14.6712	15.1224	conditionacute:wavew2	conditionrecovery:wavew2	-0.451193	-0.603583	26.9451	0.551169	-3.1419	2.23951	1.31124	0.943168	NO	NO	Non-sign
P29622	sp|P29622|KAIN_HUMAN	serpin family A member 4	SERPINA4	WaldTest_moderated	acuteVSrecWave2	19.8069	19.9509	conditionacute:wavew2	conditionrecovery:wavew2	-0.143985	-0.48236	33.9451	0.632646	-1.35731	1.06934	0.597001	0.965738	NO	NO	Non-sign
P30041	sp|P30041|PRDX6_HUMAN	peroxiredoxin 6	PRDX6	WaldTest_moderated	acuteVSrecWave2	15.8713	14.8559	conditionacute:wavew2	conditionrecovery:wavew2	1.01539	1.79304	24.9451	0.0851019	-1.0812	3.11198	1.01788	0.541393	NO	YES	Non-sign
P30046	sp|P30046|DOPD_HUMAN	D-dopachrome tautomerase	DDT	groupAverage_moderated	acuteVSrecWave2	15.0709	14.8874	conditionacute:wavew2	conditionrecovery:wavew2	0.183515	0.282562	11.9451	0.782349	-1.64426	2.01129	0.83846	0.989418	NO	NO	Non-sign
P30101	sp|P30101|PDIA3_HUMAN	protein disulfide isomerase family A member 3	PDIA3	WaldTest_moderated	acuteVSrecWave2	15.4152	14.863	conditionacute:wavew2	conditionrecovery:wavew2	0.552142	1.00939	24.9451	0.322479	-1.08061	2.18489	0.792687	0.881833	NO	NO	Non-sign
P31146	sp|P31146|COR1A_HUMAN	coronin 1A	CORO1A	WaldTest_moderated	acuteVSrecWave2	16.0448	15.3412	conditionacute:wavew2	conditionrecovery:wavew2	0.703603	1.10606	29.9451	0.277508	-1.63173	3.03894	1.14341	0.813478	NO	NO	Non-sign
P31327	sp|P31327|CPSM_HUMAN	carbamoyl-phosphate synthase 1	CPS1	WaldTest_moderated	acuteVSrecWave2	21.0788	21.2775	conditionacute:wavew2	conditionrecovery:wavew2	-0.198643	-0.348361	12.9451	0.733169	-1.62172	1.22443	0.658435	0.97865	NO	NO	Non-sign
P32119	sp|P32119|PRDX2_HUMAN	peroxiredoxin 2	PRDX2	WaldTest_moderated	acuteVSrecWave2	13.6415	13.7671	conditionacute:wavew2	conditionrecovery:wavew2	-0.125576	-0.208258	24.9451	0.836719	-2.27679	2.02564	1.0444	0.994996	NO	NO	Non-sign
P33908	sp|P33908|MA1A1_HUMAN	mannosidase alpha class 1A member 1	MAN1A1	WaldTest_moderated	acuteVSrecWave2	17.4389	16.5728	conditionacute:wavew2	conditionrecovery:wavew2	0.866083	2.39809	29.9451	0.0229183	-0.559162	2.29133	0.697818	0.352374	NO	NO	Non-sign
P34096	sp|P34096|RNAS4_HUMAN	ribonuclease A family member 4	RNASE4	WaldTest_moderated	acuteVSrecWave2	17.5767	17.535	conditionacute:wavew2	conditionrecovery:wavew2	0.0416348	0.106941	33.9451	0.915465	-1.54087	1.62414	0.778651	0.997714	NO	NO	Non-sign
P35247	sp|P35247|SFTPD_HUMAN	surfactant protein D	SFTPD	WaldTest_moderated	acuteVSrecWave2	17.2418	17.6957	conditionacute:wavew2	conditionrecovery:wavew2	-0.453852	-0.873894	14.9451	0.396002	-1.90366	0.995958	0.679981	0.905806	NO	NO	Non-sign
P35527	sp|P35527|K1C9_HUMAN	keratin 9	KRT9	WaldTest_moderated	acuteVSrecWave2	16.0781	15.8186	conditionacute:wavew2	conditionrecovery:wavew2	0.25949	0.441175	32.9451	0.661968	-2.05282	2.5718	1.13647	0.965738	NO	NO	Non-sign
P35542	sp|P35542|SAA4_HUMAN	serum amyloid A4, constitutive	SAA4	WaldTest_moderated	acuteVSrecWave2	22.4628	22.5269	conditionacute:wavew2	conditionrecovery:wavew2	-0.0640948	-0.164749	33.9451	0.870119	-1.64546	1.51727	0.778091	0.994996	NO	NO	Non-sign
P35579	sp|P35579|MYH9_HUMAN	myosin heavy chain 9	MYH9	WaldTest_moderated	acuteVSrecWave2	16.9643	16.2151	conditionacute:wavew2	conditionrecovery:wavew2	0.749127	1.13355	22.9451	0.26869	-1.58597	3.08422	1.12865	0.803382	NO	NO	Non-sign
P35858	sp|P35858|ALS_HUMAN	insulin like growth factor binding protein acid labile subunit	IGFALS	WaldTest_moderated	acuteVSrecWave2	19.1968	19.8491	conditionacute:wavew2	conditionrecovery:wavew2	-0.652358	-1.80429	33.9451	0.0800652	-2.122	0.817282	0.723118	0.541393	NO	NO	Non-sign
P35908	sp|P35908|K22E_HUMAN	keratin 2	KRT2	WaldTest_moderated	acuteVSrecWave2	15.3919	15.3706	conditionacute:wavew2	conditionrecovery:wavew2	0.0213641	0.0582423	28.9451	0.953956	-1.32721	1.36994	0.659323	0.999122	NO	NO	Non-sign
P36222	sp|P36222|CH3L1_HUMAN	chitinase 3 like 1	CHI3L1	WaldTest_moderated	acuteVSrecWave2	16.2855	16.9271	conditionacute:wavew2	conditionrecovery:wavew2	-0.64163	-0.819797	23.9451	0.420418	-3.21915	1.93589	1.24871	0.905806	NO	NO	Non-sign
P36955	sp|P36955|PEDF_HUMAN	serpin family F member 1	SERPINF1	WaldTest_moderated	acuteVSrecWave2	22.7455	22.5053	conditionacute:wavew2	conditionrecovery:wavew2	0.240198	0.822495	33.9451	0.416536	-0.946851	1.42725	0.584073	0.905806	NO	NO	Non-sign
P36980	sp|P36980|FHR2_HUMAN	complement factor H related 2	CFHR2	WaldTest_moderated	acuteVSrecWave2	19.9078	20.1999	conditionacute:wavew2	conditionrecovery:wavew2	-0.292108	-0.64966	33.9451	0.520285	-2.11974	1.53553	0.899264	0.943168	NO	NO	Non-sign
P37802	sp|P37802|TAGL2_HUMAN	transgelin 2	TAGLN2	WaldTest_moderated	acuteVSrecWave2	17.9985	16.6692	conditionacute:wavew2	conditionrecovery:wavew2	1.32929	2.64766	32.9451	0.012339	-0.644467	3.30304	0.970074	0.321307	NO	YES	Non-sign
P39060	sp|P39060|COIA1_HUMAN	collagen type XVIII alpha 1 chain	COL18A1	WaldTest_moderated	acuteVSrecWave2	17.105	17.3632	conditionacute:wavew2	conditionrecovery:wavew2	-0.258197	-0.632698	33.9451	0.53117	-1.91697	1.40057	0.816176	0.943168	NO	NO	Non-sign
P41218	sp|P41218|MNDA_HUMAN	myeloid cell nuclear differentiation antigen	MNDA	groupAverage_moderated	acuteVSrecWave2	16.2015	15.4348	conditionacute:wavew2	conditionrecovery:wavew2	0.7667	1.05084	10.9451	0.315981	-1.20127	2.73467	0.893583	0.832881	NO	NO	Non-sign
P49908	sp|P49908|SEPP1_HUMAN	selenoprotein P	SELENOP	WaldTest_moderated	acuteVSrecWave2	18.5781	19.1435	conditionacute:wavew2	conditionrecovery:wavew2	-0.565384	-0.965912	32.9451	0.341126	-2.94729	1.81652	1.17067	0.881833	NO	NO	Non-sign
P50552	sp|P50552|VASP_HUMAN	vasodilator stimulated phosphoprotein	VASP	WaldTest_moderated	acuteVSrecWave2	14.4597	15.0062	conditionacute:wavew2	conditionrecovery:wavew2	-0.546516	-0.847664	12.9451	0.412024	-2.37098	1.27795	0.844152	0.905806	NO	NO	Non-sign
P51884	sp|P51884|LUM_HUMAN	lumican	LUM	WaldTest_moderated	acuteVSrecWave2	15.0885	15.1892	conditionacute:wavew2	conditionrecovery:wavew2	-0.100722	-0.0917957	14.9451	0.928079	-3.16379	2.96234	1.43662	0.998266	NO	NO	Non-sign
P55056	sp|P55056|APOC4_HUMAN	apolipoprotein C4	APOC4	WaldTest_moderated	acuteVSrecWave2	17.9178	18.8509	conditionacute:wavew2	conditionrecovery:wavew2	-0.933099	-1.74115	30.9451	0.091593	-3.11925	1.25305	1.07182	0.547726	NO	NO	Non-sign
P55058	sp|P55058|PLTP_HUMAN	phospholipid transfer protein	PLTP	WaldTest_moderated	acuteVSrecWave2	15.5711	16.3096	conditionacute:wavew2	conditionrecovery:wavew2	-0.738537	-1.25254	23.9451	0.222469	-2.92617	1.4491	1.05982	0.787465	NO	NO	Non-sign
P55103	sp|P55103|INHBC_HUMAN	inhibin subunit beta C	INHBC	WaldTest_moderated	acuteVSrecWave2	15.4828	15.4855	conditionacute:wavew2	conditionrecovery:wavew2	-0.00270413	-0.00967085	29.9451	0.992348	-1.10617	1.10076	0.540271	0.999122	NO	NO	Non-sign
P55774	sp|P55774|CCL18_HUMAN	C-C motif chemokine ligand 18	CCL18	WaldTest_moderated	acuteVSrecWave2	16.216	16.1311	conditionacute:wavew2	conditionrecovery:wavew2	0.0848944	0.184445	27.9451	0.854996	-1.56907	1.73886	0.807367	0.994996	NO	NO	Non-sign
P60660	sp|P60660|MYL6_HUMAN	myosin light chain 6	MYL6	groupAverage_moderated	acuteVSrecWave2	16.3595	14.8874	conditionacute:wavew2	conditionrecovery:wavew2	1.47207	2.15143	8.94512	0.0600803	-0.425408	3.36955	0.838007	0.501752	NO	YES	Non-sign
P60709	sp|P60709|ACTB_HUMAN	actin beta	ACTB	WaldTest_moderated	acuteVSrecWave2	18.3638	17.8291	conditionacute:wavew2	conditionrecovery:wavew2	0.534701	1.09731	33.9451	0.280231	-1.44598	2.51539	0.974572	0.813487	NO	NO	Non-sign
P61224	sp|P61224|RAP1B_HUMAN	RAP1B, member of RAS oncogene family	RAP1B	WaldTest_moderated	acuteVSrecWave2	15.8386	15.1052	conditionacute:wavew2	conditionrecovery:wavew2	0.73334	1.52409	11.9451	0.153513	-0.702927	2.16961	0.658861	0.748443	NO	NO	Non-sign
P61626	sp|P61626|LYSC_HUMAN	lysozyme	LYZ	WaldTest_moderated	acuteVSrecWave2	22.3733	21.9046	conditionacute:wavew2	conditionrecovery:wavew2	0.468712	0.803718	33.9451	0.427153	-1.90176	2.83918	1.16636	0.905806	NO	NO	Non-sign
P62805	sp|P62805|H4_HUMAN	H4 clustered histone 11	H4C11	WaldTest_moderated	acuteVSrecWave2	17.3065	17.1959	conditionacute:wavew2	conditionrecovery:wavew2	0.110642	0.154806	28.9451	0.878049	-2.71399	2.93527	1.38097	0.994996	NO	NO	Non-sign
P63261	sp|P63261|ACTG_HUMAN	actin gamma 1	ACTG1	WaldTest_moderated	acuteVSrecWave2	14.886	13.7537	conditionacute:wavew2	conditionrecovery:wavew2	1.1323	1.02638	14.9451	0.321038	-1.58374	3.84834	1.27386	0.881833	NO	YES	Non-sign
P68032	sp|P68032|ACTC_HUMAN	actin alpha cardiac muscle 1	ACTC1	WaldTest_moderated	acuteVSrecWave2	17.4362	16.8656	conditionacute:wavew2	conditionrecovery:wavew2	0.570613	1.14186	33.9451	0.261502	-1.46062	2.60184	0.999442	0.799099	NO	NO	Non-sign
P68363	sp|P68363|TBA1B_HUMAN	tubulin alpha 1b	TUBA1B	WaldTest_moderated	acuteVSrecWave2	15.1026	13.3335	conditionacute:wavew2	conditionrecovery:wavew2	1.7691	1.24338	12.9451	0.235777	-0.981393	4.5196	1.27261	0.788254	NO	YES	Non-sign
P68871	sp|P68871|HBB_HUMAN	hemoglobin subunit beta	HBB	WaldTest_moderated	acuteVSrecWave2	16.9253	16.8065	conditionacute:wavew2	conditionrecovery:wavew2	0.118708	0.150657	30.9451	0.881224	-2.88793	3.12535	1.47409	0.994996	NO	NO	Non-sign
P69905	sp|P69905|HBA_HUMAN	hemoglobin subunit alpha 2	HBA2	WaldTest_moderated	acuteVSrecWave2	16.3596	15.6186	conditionacute:wavew2	conditionrecovery:wavew2	0.740971	0.837854	32.9451	0.40815	-2.73575	4.21769	1.70876	0.905806	NO	NO	Non-sign
P80108	sp|P80108|PHLD_HUMAN	glycosylphosphatidylinositol specific phospholipase D1	GPLD1	WaldTest_moderated	acuteVSrecWave2	15.1556	14.1248	conditionacute:wavew2	conditionrecovery:wavew2	1.03079	0.818664	8.94512	0.434245	-1.43822	3.4998	1.09042	0.907968	NO	YES	Non-sign
P80748	sp|P80748|LV321_HUMAN			WaldTest_moderated	acuteVSrecWave2	17.9988	18.199	conditionacute:wavew2	conditionrecovery:wavew2	-0.200239	-0.155312	20.9451	0.878062	-4.19775	3.79727	1.92193	0.994996	NO	NO	Non-sign
P81172	sp|P81172|HEPC_HUMAN	hepcidin antimicrobial peptide	HAMP	WaldTest_moderated	acuteVSrecWave2	15.7396	15.3221	conditionacute:wavew2	conditionrecovery:wavew2	0.417424	0.973503	25.9451	0.339293	-1.12878	1.96363	0.752139	0.881833	NO	NO	Non-sign
P84243	sp|P84243|H33_HUMAN	H3.3 histone A	H3-3A	WaldTest_moderated	acuteVSrecWave2	14.5997	14.6846	conditionacute:wavew2	conditionrecovery:wavew2	-0.0849345	-0.13891	11.9451	0.891836	-1.41782	1.24795	0.611438	0.994996	NO	NO	Non-sign
P98160	sp|P98160|PGBM_HUMAN	heparan sulfate proteoglycan 2	HSPG2	WaldTest_moderated	acuteVSrecWave2	15.02	15.3427	conditionacute:wavew2	conditionrecovery:wavew2	-0.322651	-0.962442	24.9451	0.345065	-1.51867	0.873365	0.580655	0.881833	NO	NO	Non-sign
Q00796	sp|Q00796|DHSO_HUMAN	sorbitol dehydrogenase	SORD	WaldTest_moderated	acuteVSrecWave2	16.1879	15.1823	conditionacute:wavew2	conditionrecovery:wavew2	1.00556	0.524829	8.94512	0.612459	-2.75151	4.76262	1.65928	0.953778	NO	YES	Non-sign
Q01518	sp|Q01518|CAP1_HUMAN	cyclase associated actin cytoskeleton regulatory protein 1	CAP1	WaldTest_moderated	acuteVSrecWave2	15.9647	15.8046	conditionacute:wavew2	conditionrecovery:wavew2	0.160118	0.272035	20.9451	0.788259	-1.86165	2.18188	0.972028	0.994996	NO	NO	Non-sign
Q02790	sp|Q02790|FKBP4_HUMAN	FKBP prolyl isomerase 4	FKBP4	WaldTest_moderated	acuteVSrecWave2	19.9693	19.4726	conditionacute:wavew2	conditionrecovery:wavew2	0.496656	0.753969	12.9451	0.464363	-1.14729	2.1406	0.760628	0.925629	NO	NO	Non-sign
Q02985	sp|Q02985|FHR3_HUMAN	complement factor H related 3	CFHR3	WaldTest_moderated	acuteVSrecWave2	16.9683	16.3676	conditionacute:wavew2	conditionrecovery:wavew2	0.600709	0.607376	27.9451	0.548505	-2.53811	3.73953	1.53219	0.943168	NO	NO	Non-sign
Q03591	sp|Q03591|FHR1_HUMAN	complement factor H related 1	CFHR1	WaldTest_moderated	acuteVSrecWave2	21.4513	21.5274	conditionacute:wavew2	conditionrecovery:wavew2	-0.0761111	-0.144619	33.9451	0.885867	-2.21533	2.06311	1.05258	0.994996	NO	NO	Non-sign
Q04756	sp|Q04756|HGFA_HUMAN	HGF activator	HGFAC	WaldTest_moderated	acuteVSrecWave2	17.9742	18.5555	conditionacute:wavew2	conditionrecovery:wavew2	-0.581285	-1.26281	33.9451	0.215264	-2.45233	1.28976	0.920624	0.787465	NO	NO	Non-sign
Q06033	sp|Q06033|ITIH3_HUMAN	inter-alpha-trypsin inhibitor heavy chain 3	ITIH3	WaldTest_moderated	acuteVSrecWave2	17.3674	17.3691	conditionacute:wavew2	conditionrecovery:wavew2	-0.00171566	-0.00467589	33.9451	0.996297	-1.49313	1.4897	0.733831	0.999122	NO	NO	Non-sign
Q12805	sp|Q12805|FBLN3_HUMAN	EGF containing fibulin extracellular matrix protein 1	EFEMP1	WaldTest_moderated	acuteVSrecWave2	13.9105	14.7271	conditionacute:wavew2	conditionrecovery:wavew2	-0.816597	-1.19352	10.9451	0.257893	-2.32341	0.690218	0.684191	0.799099	NO	NO	Non-sign
Q13201	sp|Q13201|MMRN1_HUMAN	multimerin 1	MMRN1	groupAverage_moderated	acuteVSrecWave2	16.6	16.2167	conditionacute:wavew2	conditionrecovery:wavew2	0.383237	0.380663	21.9451	0.707113	-3.42928	4.19575	1.83809	0.952349	NO	NO	Non-sign
Q13418	sp|Q13418|ILK_HUMAN	integrin linked kinase	ILK	WaldTest_moderated	acuteVSrecWave2	15.6279	14.6696	conditionacute:wavew2	conditionrecovery:wavew2	0.958296	2.00012	27.9451	0.0552915	-0.717969	2.63456	0.818254	0.523029	NO	NO	Non-sign
Q13790	sp|Q13790|APOF_HUMAN	apolipoprotein F	APOF	WaldTest_moderated	acuteVSrecWave2	16.8558	17.0544	conditionacute:wavew2	conditionrecovery:wavew2	-0.198602	-0.512185	32.9451	0.611938	-1.77649	1.37928	0.77551	0.953778	NO	NO	Non-sign
Q13822	sp|Q13822|ENPP2_HUMAN	ectonucleotide pyrophosphatase/phosphodiesterase 2	ENPP2	WaldTest_moderated	acuteVSrecWave2	15.9095	16.3227	conditionacute:wavew2	conditionrecovery:wavew2	-0.413225	-0.298425	15.9451	0.769232	-2.95606	2.12962	1.19917	0.994996	NO	NO	Non-sign
Q14520	sp|Q14520|HABP2_HUMAN	hyaluronan binding protein 2	HABP2	WaldTest_moderated	acuteVSrecWave2	21.0583	20.8287	conditionacute:wavew2	conditionrecovery:wavew2	0.229569	0.843847	33.9451	0.404663	-0.876242	1.33538	0.5441	0.905806	NO	NO	Non-sign
Q14624	sp|Q14624|ITIH4_HUMAN	inter-alpha-trypsin inhibitor heavy chain 4	ITIH4	WaldTest_moderated	acuteVSrecWave2	23.2117	22.7497	conditionacute:wavew2	conditionrecovery:wavew2	0.462024	1.56858	33.9451	0.126021	-0.735237	1.65928	0.589097	0.688725	NO	NO	Non-sign
Q14766	sp|Q14766|LTBP1_HUMAN	latent transforming growth factor beta binding protein 1	LTBP1	WaldTest_moderated	acuteVSrecWave2	15.7413	15.1841	conditionacute:wavew2	conditionrecovery:wavew2	0.55722	1.45538	25.9451	0.157559	-0.857509	1.97195	0.688184	0.748443	NO	NO	Non-sign
Q15113	sp|Q15113|PCOC1_HUMAN	procollagen C-endopeptidase enhancer	PCOLCE	WaldTest_moderated	acuteVSrecWave2	16.6106	16.8135	conditionacute:wavew2	conditionrecovery:wavew2	-0.20293	-0.281248	32.9451	0.780279	-3.03951	2.63365	1.39414	0.994996	NO	NO	Non-sign
Q15404	sp|Q15404|RSU1_HUMAN	Ras suppressor protein 1	RSU1	WaldTest_moderated	acuteVSrecWave2	16.4588	15.3359	conditionacute:wavew2	conditionrecovery:wavew2	1.12291	1.30327	11.9451	0.217044	-1.0459	3.29172	0.994902	0.787465	NO	YES	Non-sign
Q15459	sp|Q15459|SF3A1_HUMAN	splicing factor 3a subunit 1	SF3A1	WaldTest_moderated	acuteVSrecWave2	16.6156	16.9075	conditionacute:wavew2	conditionrecovery:wavew2	-0.291875	-0.381515	16.9451	0.707563	-2.57511	1.99137	1.08193	0.968848	NO	NO	Non-sign
Q15493	sp|Q15493|RGN_HUMAN	regucalcin	RGN	WaldTest_moderated	acuteVSrecWave2	16.6688	16.0525	conditionacute:wavew2	conditionrecovery:wavew2	0.616375	1.86817	21.9451	0.0751481	-0.443802	1.67655	0.511132	0.541393	NO	NO	Non-sign
Q15582	sp|Q15582|BGH3_HUMAN	transforming growth factor beta induced	TGFBI	WaldTest_moderated	acuteVSrecWave2	17.8728	17.3804	conditionacute:wavew2	conditionrecovery:wavew2	0.492395	1.1427	33.9451	0.261159	-1.25912	2.24391	0.861809	0.799099	NO	NO	Non-sign
Q15942	sp|Q15942|ZYX_HUMAN	zyxin	ZYX	WaldTest_moderated	acuteVSrecWave2	16.1859	14.7777	conditionacute:wavew2	conditionrecovery:wavew2	1.40817	1.7566	26.9451	0.0903461	-0.97565	3.79198	1.16169	0.547726	NO	YES	Non-sign
Q16270	sp|Q16270|IBP7_HUMAN	insulin like growth factor binding protein 7	IGFBP7	WaldTest_moderated	acuteVSrecWave2	14.0888	14.0702	conditionacute:wavew2	conditionrecovery:wavew2	0.0186293	0.0401507	19.9451	0.968372	-1.35037	1.38763	0.656174	0.999122	NO	NO	Non-sign
Q16610	sp|Q16610|ECM1_HUMAN	extracellular matrix protein 1	ECM1	WaldTest_moderated	acuteVSrecWave2	17.1392	16.9508	conditionacute:wavew2	conditionrecovery:wavew2	0.188417	0.400171	31.9451	0.691694	-1.66481	2.04165	0.909752	0.965738	NO	NO	Non-sign
Q16627	sp|Q16627|CCL14_HUMAN	C-C motif chemokine ligand 14	CCL14	WaldTest_moderated	acuteVSrecWave2	15.889	16.3383	conditionacute:wavew2	conditionrecovery:wavew2	-0.449283	-0.898697	23.9451	0.377763	-2.21163	1.31306	0.853788	0.905806	NO	NO	Non-sign
Q6Q788	sp|Q6Q788|APOA5_HUMAN	apolipoprotein A5	APOA5	WaldTest_moderated	acuteVSrecWave2	17.9616	17.1322	conditionacute:wavew2	conditionrecovery:wavew2	0.829418	1.78901	32.9451	0.0828118	-1.05718	2.71602	0.927237	0.541393	NO	NO	Non-sign
Q6UY14	sp|Q6UY14|ATL4_HUMAN	ADAMTS like 4	ADAMTSL4	WaldTest_moderated	acuteVSrecWave2	16.0053	16.0612	conditionacute:wavew2	conditionrecovery:wavew2	-0.0559602	-0.139179	32.9451	0.890156	-1.69211	1.58019	0.804147	0.994996	NO	NO	Non-sign
Q7LDG7	sp|Q7LDG7|GRP2_HUMAN	RAS guanyl releasing protein 2	RASGRP2	WaldTest_moderated	acuteVSrecWave2	17.8763	16.7739	conditionacute:wavew2	conditionrecovery:wavew2	1.10241	1.85916	25.9451	0.0743821	-1.00891	3.21373	1.02704	0.541393	NO	YES	Non-sign
Q86UD1	sp|Q86UD1|OAF_HUMAN	out at first homolog	OAF	WaldTest_moderated	acuteVSrecWave2	16.6137	16.6347	conditionacute:wavew2	conditionrecovery:wavew2	-0.0209762	-0.031146	24.9451	0.975401	-2.42369	2.38174	1.1665	0.999122	NO	NO	Non-sign
Q86UX7	sp|Q86UX7|URP2_HUMAN	FERM domain containing kindlin 3	FERMT3	WaldTest_moderated	acuteVSrecWave2	17.5711	16.0943	conditionacute:wavew2	conditionrecovery:wavew2	1.47675	3.00171	30.9451	0.00527126	-0.462103	3.41561	0.950578	0.197013	Partial	YES	FDR <= 0.25
Q8N392	sp|Q8N392|RHG18_HUMAN	Rho GTPase activating protein 18	ARHGAP18	WaldTest_moderated	acuteVSrecWave2	17.1989	17.4272	conditionacute:wavew2	conditionrecovery:wavew2	-0.228299	-0.410373	16.9451	0.686674	-1.66618	1.20958	0.681351	0.965738	NO	NO	Non-sign
Q8WUA8	sp|Q8WUA8|TSK_HUMAN	tsukushi, small leucine rich proteoglycan	TSKU	WaldTest_moderated	acuteVSrecWave2	17.6577	14.2472	conditionacute:wavew2	conditionrecovery:wavew2	3.41049	3.88413	25.9451	0.000633804	0.744243	6.07674	1.29698	0.189507	Partial	YES	FDR <= 0.25
Q8WZ42	sp|Q8WZ42|TITIN_HUMAN	titin	TTN	WaldTest_moderated	acuteVSrecWave2	16.7041	16.8716	conditionacute:wavew2	conditionrecovery:wavew2	-0.167512	-0.238873	33.9451	0.81264	-3.01794	2.68292	1.40252	0.994996	NO	NO	Non-sign
Q92743	sp|Q92743|HTRA1_HUMAN	HtrA serine peptidase 1	HTRA1	WaldTest_moderated	acuteVSrecWave2	14.12	14.848	conditionacute:wavew2	conditionrecovery:wavew2	-0.728031	-0.762869	19.9451	0.45447	-2.57139	1.11533	0.883541	0.925629	NO	NO	Non-sign
Q92954	sp|Q92954|PRG4_HUMAN	proteoglycan 4	PRG4	WaldTest_moderated	acuteVSrecWave2	21.0177	20.9152	conditionacute:wavew2	conditionrecovery:wavew2	0.102554	0.260514	33.9451	0.796041	-1.49757	1.70267	0.787319	0.994996	NO	NO	Non-sign
Q96GR2	sp|Q96GR2|ACBG1_HUMAN	acyl-CoA synthetase bubblegum family member 1	ACSBG1	WaldTest_moderated	acuteVSrecWave2	14.9598	15.9108	conditionacute:wavew2	conditionrecovery:wavew2	-0.950959	-2.24122	20.9451	0.035976	-2.34636	0.444444	0.670884	0.387622	NO	NO	Non-sign
Q96IY4	sp|Q96IY4|CBPB2_HUMAN	carboxypeptidase B2	CPB2	WaldTest_moderated	acuteVSrecWave2	18.3842	18.1158	conditionacute:wavew2	conditionrecovery:wavew2	0.268369	0.68924	33.9451	0.495357	-1.31431	1.85105	0.778737	0.943168	NO	NO	Non-sign
Q96NZ9	sp|Q96NZ9|PRAP1_HUMAN	proline rich acidic protein 1	PRAP1	WaldTest_moderated	acuteVSrecWave2	16.4642	16.614	conditionacute:wavew2	conditionrecovery:wavew2	-0.149868	-0.442511	33.9451	0.660927	-1.52649	1.22676	0.677351	0.965738	NO	NO	Non-sign
Q96PD5	sp|Q96PD5|PGRP2_HUMAN	peptidoglycan recognition protein 2	PGLYRP2	WaldTest_moderated	acuteVSrecWave2	17.5346	18.2616	conditionacute:wavew2	conditionrecovery:wavew2	-0.727018	-1.56573	33.9451	0.126688	-2.6144	1.16037	0.928665	0.688725	NO	NO	Non-sign
Q99439	sp|Q99439|CNN2_HUMAN	calponin 2	CNN2	WaldTest_moderated	acuteVSrecWave2	15.3518	13.7892	conditionacute:wavew2	conditionrecovery:wavew2	1.56261	1.86437	13.9451	0.0834558	-0.980573	4.10578	1.18531	0.541393	NO	YES	Non-sign
Q99969	sp|Q99969|RARR2_HUMAN	retinoic acid receptor responder 2	RARRES2	WaldTest_moderated	acuteVSrecWave2	17.2921	17.606	conditionacute:wavew2	conditionrecovery:wavew2	-0.313905	-0.63723	33.9451	0.52825	-2.31622	1.68841	0.985215	0.943168	NO	NO	Non-sign
Q9BQE3	sp|Q9BQE3|TBA1C_HUMAN	tubulin alpha 1c	TUBA1C	WaldTest_moderated	acuteVSrecWave2	15.5497	14.9339	conditionacute:wavew2	conditionrecovery:wavew2	0.615834	0.450005	7.94512	0.664731	-2.12044	3.35211	1.18516	0.965738	NO	NO	Non-sign
Q9BWP8	sp|Q9BWP8|COL11_HUMAN	collectin subfamily member 11	COLEC11	WaldTest_moderated	acuteVSrecWave2	14.9174	15.2305	conditionacute:wavew2	conditionrecovery:wavew2	-0.313157	-0.419487	11.9451	0.682306	-1.79873	1.17241	0.681478	0.965738	NO	NO	Non-sign
Q9BXR6	sp|Q9BXR6|FHR5_HUMAN	complement factor H related 5	CFHR5	WaldTest_moderated	acuteVSrecWave2	19.3582	19.1936	conditionacute:wavew2	conditionrecovery:wavew2	0.164613	0.650605	33.9451	0.519681	-0.863825	1.19305	0.50603	0.943168	NO	NO	Non-sign
Q9HDC9	sp|Q9HDC9|APMAP_HUMAN	adipocyte plasma membrane associated protein	APMAP	WaldTest_moderated	acuteVSrecWave2	17.2668	16.8349	conditionacute:wavew2	conditionrecovery:wavew2	0.431852	0.852057	30.9451	0.400729	-1.63569	2.49939	1.01367	0.905806	NO	NO	Non-sign
Q9NQ79	sp|Q9NQ79|CRAC1_HUMAN	cartilage acidic protein 1	CRTAC1	WaldTest_moderated	acuteVSrecWave2	15.0204	15.244	conditionacute:wavew2	conditionrecovery:wavew2	-0.22359	-0.589199	22.9451	0.561485	-1.69242	1.24524	0.709944	0.943168	NO	NO	Non-sign
Q9UGM5	sp|Q9UGM5|FETUB_HUMAN	fetuin B	FETUB	WaldTest_moderated	acuteVSrecWave2	16.389	17.582	conditionacute:wavew2	conditionrecovery:wavew2	-1.19292	-1.22524	27.9451	0.230713	-4.77799	2.39216	1.75002	0.787465	NO	YES	Non-sign
Q9UJJ9	sp|Q9UJJ9|GNPTG_HUMAN	N-acetylglucosamine-1-phosphate transferase subunit gamma	GNPTG	WaldTest_moderated	acuteVSrecWave2	16.6712	16.8253	conditionacute:wavew2	conditionrecovery:wavew2	-0.154093	-0.51619	33.9451	0.609068	-1.3675	1.05931	0.59704	0.953778	NO	NO	Non-sign
Q9UK55	sp|Q9UK55|ZPI_HUMAN	serpin family A member 10	SERPINA10	WaldTest_moderated	acuteVSrecWave2	19.0052	19.7731	conditionacute:wavew2	conditionrecovery:wavew2	-0.767869	-2.51704	33.9451	0.0167235	-2.00789	0.472151	0.610136	0.333355	NO	NO	Non-sign
Q9UNW1	sp|Q9UNW1|MINP1_HUMAN	multiple inositol-polyphosphate phosphatase 1	MINPP1	WaldTest_moderated	acuteVSrecWave2	15.4673	15.9803	conditionacute:wavew2	conditionrecovery:wavew2	-0.513053	-1.1515	31.9451	0.258072	-2.32829	1.30219	0.891103	0.799099	NO	NO	Non-sign
Q9Y490	sp|Q9Y490|TLN1_HUMAN	talin 1	TLN1	WaldTest_moderated	acuteVSrecWave2	18.2586	17.4182	conditionacute:wavew2	conditionrecovery:wavew2	0.84047	1.74483	31.9451	0.0906293	-1.05547	2.73641	0.930717	0.547726	NO	NO	Non-sign
Q9Y5C1	sp|Q9Y5C1|ANGL3_HUMAN	angiopoietin like 3	ANGPTL3	WaldTest_moderated	acuteVSrecWave2	16.4328	16.073	conditionacute:wavew2	conditionrecovery:wavew2	0.359746	0.749445	29.9451	0.459437	-1.40246	2.12195	0.862798	0.925629	NO	NO	Non-sign
	Biognosys|iRT-Kit_WR_fusion			WaldTest_moderated	acuteVSrecWave2	23.0093	22.9153	conditionacute:wavew2	conditionrecovery:wavew2	0.0940341	0.262076	33.9451	0.794847	-1.36441	1.55248	0.71761	0.994996	NO	NO	Non-sign
