# Supplementary material for: Hyperinflammatory environment drives dysfunctional myeloid cell effector response to bacterial challenge in COVID-19
Source: PLoS Pathog. 2022 Jan 10;18(1):e1010176. doi: 10.1371/journal.ppat.1010176 (PMC8782468; doi:10.1371/journal.ppat.1010176)
Supplement: S6 Table — (XLSX) [file ppat.1010176.s006.xlsx]

## Sheet: Sheet1
UniprotID	protein_Id	GENENAME	SYMBOL	modelName	contrast	c1	c2	c1_name	c2_name	estimate	statistic	df	p.value	conf.low	conf.high	sigma	FDR	significance	lfcsignif	coloring
A0A075B6K4	sp|A0A075B6K4|LV310_HUMAN			WaldTest_moderated	statusdifferencesW1andW2	0.310314	-0.990478	acuteVSrecWave1	acuteVSrecWave2	1.30079	1.42186	13.9451	0.177046	-0.454869	3.05645	0.818269	0.670086	NO	YES	Non-sign
A0A075B6R9	sp|A0A075B6R9|KVD24_HUMAN			WaldTest_moderated	statusdifferencesW1andW2	-0.507096	0.0796675	acuteVSrecWave1	acuteVSrecWave2	-0.586764	-0.798335	28.9451	0.431178	-2.55509	1.38157	0.962321	0.844914	NO	NO	Non-sign
A0A075B6S5	sp|A0A075B6S5|KV127_HUMAN			WaldTest_moderated	statusdifferencesW1andW2	-0.765572	0.00631521	acuteVSrecWave1	acuteVSrecWave2	-0.771887	-0.662107	15.9451	0.517358	-2.99788	1.4541	1.04975	0.912812	NO	NO	Non-sign
A0A087WSY6	sp|A0A087WSY6|KVD15_HUMAN			WaldTest_moderated	statusdifferencesW1andW2	-0.797358	0.0324224	acuteVSrecWave1	acuteVSrecWave2	-0.82978	-1.00601	31.9451	0.32197	-3.16464	1.50508	1.14619	0.785957	NO	NO	Non-sign
A0A0A0MS15	sp|A0A0A0MS15|HV349_HUMAN			WaldTest_moderated	statusdifferencesW1andW2	-0.133959	-0.211574	acuteVSrecWave1	acuteVSrecWave2	0.077615	0.126585	33.9451	0.900015	-1.70968	1.86491	0.879417	0.989301	NO	NO	Non-sign
A0A0B4J1V0	sp|A0A0B4J1V0|HV315_HUMAN			WaldTest_moderated	statusdifferencesW1andW2	-1.70727	-0.400158	acuteVSrecWave1	acuteVSrecWave2	-1.30711	-1.12662	20.9451	0.272645	-3.70886	1.09464	1.15472	0.785957	NO	YES	Non-sign
A0A0B4J1V2	sp|A0A0B4J1V2|HV226_HUMAN			groupAverage_moderated	statusdifferencesW1andW2	0.696236	-0.865593	acuteVSrecWave1	acuteVSrecWave2	1.56183	1.29769	15.9451	0.212854	-2.33659	5.46025	1.83844	0.447427	NO	YES	Non-sign
A0A0B4J1X5	sp|A0A0B4J1X5|HV374_HUMAN			WaldTest_moderated	statusdifferencesW1andW2	0.2712	-0.350929	acuteVSrecWave1	acuteVSrecWave2	0.622128	0.601166	9.94512	0.561181	-1.08212	2.32637	0.764302	0.912812	NO	NO	Non-sign
A0A0B4J1Y9	sp|A0A0B4J1Y9|HV372_HUMAN			WaldTest_moderated	statusdifferencesW1andW2	-0.032593	-0.131224	acuteVSrecWave1	acuteVSrecWave2	0.0986306	0.110133	15.9451	0.913678	-1.61136	1.80862	0.806409	0.989301	NO	NO	Non-sign
A0A0B4J2H0	sp|A0A0B4J2H0|HV69D_HUMAN			WaldTest_moderated	statusdifferencesW1andW2	0.406781	-0.609801	acuteVSrecWave1	acuteVSrecWave2	1.01658	1.33351	11.9451	0.207236	-0.304108	2.33727	0.605842	0.712224	NO	YES	Non-sign
A0A0C4DH31	sp|A0A0C4DH31|HV118_HUMAN			WaldTest_moderated	statusdifferencesW1andW2	-0.160839	-0.00582784	acuteVSrecWave1	acuteVSrecWave2	-0.155011	-0.23923	31.9451	0.812455	-1.98922	1.6792	0.900414	0.976603	NO	NO	Non-sign
A0A0C4DH38	sp|A0A0C4DH38|HV551_HUMAN			WaldTest_moderated	statusdifferencesW1andW2	-0.538257	-0.318015	acuteVSrecWave1	acuteVSrecWave2	-0.220242	-0.322572	29.9451	0.749261	-2.08452	1.64404	0.912776	0.976603	NO	NO	Non-sign
A0A0C4DH67	sp|A0A0C4DH67|KV108_HUMAN			WaldTest_moderated	statusdifferencesW1andW2	-2.21443	-0.134737	acuteVSrecWave1	acuteVSrecWave2	-2.07969	-1.31858	12.9451	0.210164	-5.03185	0.872464	1.36592	0.712715	NO	YES	Non-sign
A0A0C4DH72	sp|A0A0C4DH72|KV106_HUMAN			WaldTest_moderated	statusdifferencesW1andW2	-1.55732	0.269872	acuteVSrecWave1	acuteVSrecWave2	-1.82719	-2.11816	20.9451	0.0462905	-3.72601	0.0716357	0.91292	0.432527	NO	YES	Non-sign
A0A0J9YX35	sp|A0A0J9YX35|HV64D_HUMAN			groupAverage_moderated	statusdifferencesW1andW2	-0.214316	-0.684063	acuteVSrecWave1	acuteVSrecWave2	0.469747	1.12551	14.9451	0.278122	-0.840106	1.7796	0.61434	0.530491	NO	NO	Non-sign
B9A064	sp|B9A064|IGLL5_HUMAN	immunoglobulin lambda like polypeptide 5	IGLL5	WaldTest_moderated	statusdifferencesW1andW2	-0.0689788	-0.0542705	acuteVSrecWave1	acuteVSrecWave2	-0.0147083	-0.0273267	33.9451	0.978359	-1.58366	1.55424	0.771984	0.993296	NO	NO	Non-sign
O00151	sp|O00151|PDLI1_HUMAN	PDZ and LIM domain 1	PDLIM1	groupAverage_moderated	statusdifferencesW1andW2	0.695127	0.139719	acuteVSrecWave1	acuteVSrecWave2	0.555409	0.865451	13.9451	0.401435	-1.39188	2.50269	0.907581	0.657921	NO	NO	Non-sign
O00299	sp|O00299|CLIC1_HUMAN	chloride intracellular channel 1	CLIC1	WaldTest_moderated	statusdifferencesW1andW2	-0.962527	0.479969	acuteVSrecWave1	acuteVSrecWave2	-1.4425	-1.46368	11.9451	0.169096	-2.94913	0.0641339	0.691139	0.663327	NO	YES	Non-sign
O00391	sp|O00391|QSOX1_HUMAN	quiescin sulfhydryl oxidase 1	QSOX1	WaldTest_moderated	statusdifferencesW1andW2	-0.027542	0.154908	acuteVSrecWave1	acuteVSrecWave2	-0.18245	-0.436766	33.9451	0.665047	-1.40012	1.03522	0.599139	0.939101	NO	NO	Non-sign
O14791	sp|O14791|APOL1_HUMAN	apolipoprotein L1	APOL1	WaldTest_moderated	statusdifferencesW1andW2	-0.0515894	-0.18901	acuteVSrecWave1	acuteVSrecWave2	0.13742	0.27751	33.9451	0.783072	-1.30604	1.58089	0.710239	0.976603	NO	NO	Non-sign
O14950	sp|O14950|ML12B_HUMAN	myosin light chain 12A	MYL12A	groupAverage_moderated	statusdifferencesW1andW2	0.462764	0.539908	acuteVSrecWave1	acuteVSrecWave2	-0.0771446	-0.10502	9.94512	0.918448	-1.96849	1.8142	0.848209	0.965307	NO	NO	Non-sign
O15467	sp|O15467|CCL16_HUMAN	C-C motif chemokine ligand 16	CCL16	WaldTest_moderated	statusdifferencesW1andW2	-0.565401	-0.755813	acuteVSrecWave1	acuteVSrecWave2	0.190411	0.219004	24.9451	0.828429	-1.97224	2.35306	1.04995	0.976603	NO	NO	Non-sign
O43866	sp|O43866|CD5L_HUMAN	CD5 molecule like	CD5L	WaldTest_moderated	statusdifferencesW1andW2	-0.921658	-0.513315	acuteVSrecWave1	acuteVSrecWave2	-0.408343	-0.731509	33.9451	0.469489	-2.03554	1.21885	0.800641	0.880747	NO	NO	Non-sign
O60814	sp|O60814|H2B1K_HUMAN	H2B clustered histone 12	H2BC12	WaldTest_moderated	statusdifferencesW1andW2	1.44571	-0.29047	acuteVSrecWave1	acuteVSrecWave2	1.73618	1.83865	30.9451	0.075582	-0.88553	4.35788	1.28536	0.513614	NO	YES	Non-sign
O75636	sp|O75636|FCN3_HUMAN	ficolin 3	FCN3	WaldTest_moderated	statusdifferencesW1andW2	1.15965	2.76586	acuteVSrecWave1	acuteVSrecWave2	-1.60622	-1.30371	28.9451	0.202606	-4.87906	1.66663	1.6001	0.712224	NO	YES	Non-sign
O95445	sp|O95445|APOM_HUMAN	apolipoprotein M	APOM	WaldTest_moderated	statusdifferencesW1andW2	0.232834	-0.0486624	acuteVSrecWave1	acuteVSrecWave2	0.281496	0.463125	32.9451	0.646319	-1.46745	2.03045	0.859586	0.938104	NO	NO	Non-sign
P00338	sp|P00338|LDHA_HUMAN	lactate dehydrogenase A	LDHA	WaldTest_moderated	statusdifferencesW1andW2	-2.54937	-0.683172	acuteVSrecWave1	acuteVSrecWave2	-1.8662	-1.46329	14.9451	0.164101	-3.88763	0.155235	0.948081	0.663327	NO	YES	Non-sign
P00450	sp|P00450|CERU_HUMAN	ceruloplasmin	CP	WaldTest_moderated	statusdifferencesW1andW2	1.02574	0.129958	acuteVSrecWave1	acuteVSrecWave2	0.895781	2.17081	33.9451	0.0370317	-0.307075	2.09864	0.59185	0.409708	NO	NO	Non-sign
P00451	sp|P00451|FA8_HUMAN	coagulation factor VIII	F8	WaldTest_moderated	statusdifferencesW1andW2	0.628379	-0.422455	acuteVSrecWave1	acuteVSrecWave2	1.05083	1.50209	17.9451	0.150466	-0.395345	2.49701	0.688203	0.633651	NO	YES	Non-sign
P00488	sp|P00488|F13A_HUMAN	coagulation factor XIII A chain	F13A1	WaldTest_moderated	statusdifferencesW1andW2	0.598361	-0.450207	acuteVSrecWave1	acuteVSrecWave2	1.04857	0.966121	23.9451	0.343641	-1.58037	3.67751	1.27362	0.790374	NO	YES	Non-sign
P00734	sp|P00734|THRB_HUMAN	coagulation factor II, thrombin	F2	WaldTest_moderated	statusdifferencesW1andW2	-0.471623	0.132031	acuteVSrecWave1	acuteVSrecWave2	-0.603653	-0.654747	33.9451	0.517043	-3.29115	2.08384	1.32235	0.912812	NO	NO	Non-sign
P00736	sp|P00736|C1R_HUMAN	complement C1r	C1R	WaldTest_moderated	statusdifferencesW1andW2	0.0747416	1.78759	acuteVSrecWave1	acuteVSrecWave2	-1.71284	-1.64655	33.9451	0.108879	-4.74518	1.31949	1.49202	0.561291	NO	YES	Non-sign
P00738	sp|P00738|HPT_HUMAN	haptoglobin	HP	WaldTest_moderated	statusdifferencesW1andW2	0.723816	0.0350093	acuteVSrecWave1	acuteVSrecWave2	0.688807	1.41681	33.9451	0.165652	-0.728359	2.10597	0.697299	0.663327	NO	NO	Non-sign
P00739	sp|P00739|HPTR_HUMAN	haptoglobin-related protein	HPR	WaldTest_moderated	statusdifferencesW1andW2	1.67455	-0.576845	acuteVSrecWave1	acuteVSrecWave2	2.25139	3.2873	33.9451	0.00235787	0.254999	4.24779	0.982301	0.141001	Partial	YES	FDR <= 0.25
P00740	sp|P00740|FA9_HUMAN	coagulation factor IX	F9	groupAverage_moderated	statusdifferencesW1andW2	1.2404	-0.222713	acuteVSrecWave1	acuteVSrecWave2	1.46311	1.94041	18.9451	0.0673607	-1.19389	4.12012	1.26921	0.239246	Partial	YES	FDR <= 0.25
P00742	sp|P00742|FA10_HUMAN	coagulation factor X	F10	WaldTest_moderated	statusdifferencesW1andW2	0.790398	-0.727679	acuteVSrecWave1	acuteVSrecWave2	1.51808	1.92338	32.9451	0.0631101	-0.744043	3.7802	1.1118	0.483844	NO	YES	Non-sign
P00746	sp|P00746|CFAD_HUMAN	complement factor D	CFD	WaldTest_moderated	statusdifferencesW1andW2	-0.441708	-0.134013	acuteVSrecWave1	acuteVSrecWave2	-0.307694	-0.654385	33.9451	0.517273	-1.67832	1.06293	0.674401	0.912812	NO	NO	Non-sign
P00747	sp|P00747|PLMN_HUMAN	plasminogen	PLG	WaldTest_moderated	statusdifferencesW1andW2	-0.143703	-0.0655607	acuteVSrecWave1	acuteVSrecWave2	-0.0781421	-0.191571	33.9451	0.84922	-1.26716	1.11088	0.585043	0.976603	NO	NO	Non-sign
P00748	sp|P00748|FA12_HUMAN	coagulation factor XII	F12	WaldTest_moderated	statusdifferencesW1andW2	0.141885	-0.161624	acuteVSrecWave1	acuteVSrecWave2	0.303509	0.64684	33.9451	0.522086	-1.06425	1.67127	0.672988	0.912812	NO	NO	Non-sign
P00751	sp|P00751|CFAB_HUMAN	complement factor B	CFB	WaldTest_moderated	statusdifferencesW1andW2	0.739403	-0.342659	acuteVSrecWave1	acuteVSrecWave2	1.08206	2.24478	33.9451	0.0314089	-0.323053	2.48718	0.691369	0.401667	NO	YES	Non-sign
P00761	sp|P00761|TRYP_PIG			WaldTest_moderated	statusdifferencesW1andW2	0.408859	0.333476	acuteVSrecWave1	acuteVSrecWave2	0.0753827	0.221026	33.9451	0.826396	-0.918792	1.06956	0.489171	0.976603	NO	NO	Non-sign
P01008	sp|P01008|ANT3_HUMAN	serpin family C member 1	SERPINC1	WaldTest_moderated	statusdifferencesW1andW2	-0.282421	-0.160329	acuteVSrecWave1	acuteVSrecWave2	-0.122092	-0.145234	33.9451	0.885385	-2.57257	2.32838	1.20573	0.989301	NO	NO	Non-sign
P01009	sp|P01009|A1AT_HUMAN	serpin family A member 1	SERPINA1	WaldTest_moderated	statusdifferencesW1andW2	1.05152	-1.14445	acuteVSrecWave1	acuteVSrecWave2	2.19597	2.99959	33.9451	0.00503508	0.0619466	4.32999	1.05002	0.157519	Partial	YES	FDR <= 0.25
P01011	sp|P01011|AACT_HUMAN	serpin family A member 3	SERPINA3	WaldTest_moderated	statusdifferencesW1andW2	1.2817	-0.201246	acuteVSrecWave1	acuteVSrecWave2	1.48294	2.98006	33.9451	0.00529548	0.0323889	2.9335	0.713728	0.157519	Partial	YES	FDR <= 0.25
P01019	sp|P01019|ANGT_HUMAN	angiotensinogen	AGT	WaldTest_moderated	statusdifferencesW1andW2	0.176046	-0.993311	acuteVSrecWave1	acuteVSrecWave2	1.16936	1.63195	32.9451	0.112213	-0.884295	3.22301	1.00934	0.568675	NO	YES	Non-sign
P01023	sp|P01023|A2MG_HUMAN	alpha-2-macroglobulin	A2M	WaldTest_moderated	statusdifferencesW1andW2	-0.103844	-0.695143	acuteVSrecWave1	acuteVSrecWave2	0.591298	1.12331	33.9451	0.269186	-0.943106	2.1257	0.754985	0.785957	NO	NO	Non-sign
P01024	sp|P01024|CO3_HUMAN	complement C3	C3	WaldTest_moderated	statusdifferencesW1andW2	0.042491	-0.98663	acuteVSrecWave1	acuteVSrecWave2	1.02912	1.58936	33.9451	0.121252	-0.858345	2.91659	0.928704	0.584746	NO	YES	Non-sign
P01031	sp|P01031|CO5_HUMAN	complement C5	C5	WaldTest_moderated	statusdifferencesW1andW2	0.555379	0.0451555	acuteVSrecWave1	acuteVSrecWave2	0.510224	1.05931	33.9451	0.29694	-0.893794	1.91424	0.690829	0.785957	NO	NO	Non-sign
P01033	sp|P01033|TIMP1_HUMAN	TIMP metallopeptidase inhibitor 1	TIMP1	WaldTest_moderated	statusdifferencesW1andW2	-1.80638	-0.437601	acuteVSrecWave1	acuteVSrecWave2	-1.36877	-1.05414	7.94512	0.322818	-3.14979	0.41224	0.771409	0.785957	NO	YES	Non-sign
P01034	sp|P01034|CYTC_HUMAN	cystatin C	CST3	WaldTest_moderated	statusdifferencesW1andW2	-0.0865713	0.492553	acuteVSrecWave1	acuteVSrecWave2	-0.579124	-1.17387	33.9451	0.248618	-2.01721	0.858966	0.707594	0.774341	NO	NO	Non-sign
P01042	sp|P01042|KNG1_HUMAN	kininogen 1	KNG1	WaldTest_moderated	statusdifferencesW1andW2	0.186474	-0.11544	acuteVSrecWave1	acuteVSrecWave2	0.301913	0.687692	33.9451	0.496319	-0.977829	1.58166	0.629681	0.89939	NO	NO	Non-sign
P01344	sp|P01344|IGF2_HUMAN	insulin like growth factor 2	IGF2	WaldTest_moderated	statusdifferencesW1andW2	0.120184	-0.331775	acuteVSrecWave1	acuteVSrecWave2	0.451959	0.90548	33.9451	0.371594	-1.00301	1.90693	0.715901	0.812007	NO	NO	Non-sign
P01591	sp|P01591|IGJ_HUMAN	joining chain of multimeric IgA and IgM	JCHAIN	WaldTest_moderated	statusdifferencesW1andW2	-0.339662	0.0192309	acuteVSrecWave1	acuteVSrecWave2	-0.358893	-0.537632	32.9451	0.594444	-2.2797	1.56191	0.944049	0.912812	NO	NO	Non-sign
P01593	sp|P01593|KVD33_HUMAN			WaldTest_moderated	statusdifferencesW1andW2	-0.293484	0.297648	acuteVSrecWave1	acuteVSrecWave2	-0.591132	-0.915161	29.9451	0.367418	-2.35483	1.17257	0.863531	0.812007	NO	NO	Non-sign
P01597	sp|P01597|KV139_HUMAN			WaldTest_moderated	statusdifferencesW1andW2	-1.11287	-0.35192	acuteVSrecWave1	acuteVSrecWave2	-0.760946	-0.980423	27.9451	0.33529	-2.82181	1.29992	1.00599	0.785957	NO	NO	Non-sign
P01599	sp|P01599|KV117_HUMAN			WaldTest_moderated	statusdifferencesW1andW2	-0.175108	-0.0364068	acuteVSrecWave1	acuteVSrecWave2	-0.138701	-0.19633	29.9451	0.845678	-2.06769	1.79029	0.94446	0.976603	NO	NO	Non-sign
P01602	sp|P01602|KV105_HUMAN			WaldTest_moderated	statusdifferencesW1andW2	0.631967	-0.56979	acuteVSrecWave1	acuteVSrecWave2	1.20176	1.03728	20.9451	0.311435	-1.46481	3.86832	1.28204	0.785957	NO	YES	Non-sign
P01619	sp|P01619|KV320_HUMAN			WaldTest_moderated	statusdifferencesW1andW2	-0.223555	-0.419044	acuteVSrecWave1	acuteVSrecWave2	0.195489	0.352337	33.9451	0.726764	-1.42184	1.81282	0.795786	0.976603	NO	NO	Non-sign
P01700	sp|P01700|LV147_HUMAN			WaldTest_moderated	statusdifferencesW1andW2	0.486518	0.279624	acuteVSrecWave1	acuteVSrecWave2	0.206894	0.343386	30.9451	0.73363	-1.45679	1.87058	0.815669	0.976603	NO	NO	Non-sign
P01701	sp|P01701|LV151_HUMAN			WaldTest_moderated	statusdifferencesW1andW2	-0.68467	-0.451621	acuteVSrecWave1	acuteVSrecWave2	-0.23305	-0.365366	29.9451	0.717406	-1.97469	1.50859	0.852728	0.97502	NO	NO	Non-sign
P01704	sp|P01704|LV214_HUMAN			WaldTest_moderated	statusdifferencesW1andW2	-0.142785	-0.724002	acuteVSrecWave1	acuteVSrecWave2	0.581217	0.905402	24.9451	0.373915	-1.02676	2.1892	0.780661	0.812007	NO	NO	Non-sign
P01714	sp|P01714|LV319_HUMAN			WaldTest_moderated	statusdifferencesW1andW2	0.281831	0.0660778	acuteVSrecWave1	acuteVSrecWave2	0.215753	0.233024	24.9451	0.817645	-2.10346	2.53497	1.12596	0.976603	NO	NO	Non-sign
P01715	sp|P01715|LV301_HUMAN			WaldTest_moderated	statusdifferencesW1andW2	0.862764	0.36952	acuteVSrecWave1	acuteVSrecWave2	0.493244	0.645612	12.9451	0.529808	-0.894058	1.88055	0.641883	0.912812	NO	NO	Non-sign
P01717	sp|P01717|LV325_HUMAN			WaldTest_moderated	statusdifferencesW1andW2	0.316095	-0.602239	acuteVSrecWave1	acuteVSrecWave2	0.918334	0.649434	19.9451	0.523467	-2.16303	3.9997	1.47693	0.912812	NO	NO	Non-sign
P01743	sp|P01743|HV146_HUMAN			WaldTest_moderated	statusdifferencesW1andW2	-0.46798	-0.399081	acuteVSrecWave1	acuteVSrecWave2	-0.0688996	-0.10657	28.9451	0.915865	-1.81826	1.68046	0.855266	0.989301	NO	NO	Non-sign
P01763	sp|P01763|HV348_HUMAN			WaldTest_moderated	statusdifferencesW1andW2	-0.195695	-0.307953	acuteVSrecWave1	acuteVSrecWave2	0.112258	0.19905	33.9451	0.843411	-1.53169	1.75621	0.808884	0.976603	NO	NO	Non-sign
P01764	sp|P01764|HV323_HUMAN			WaldTest_moderated	statusdifferencesW1andW2	-0.420451	-0.162654	acuteVSrecWave1	acuteVSrecWave2	-0.257797	-0.46498	33.9451	0.644915	-1.87393	1.35834	0.7952	0.938104	NO	NO	Non-sign
P01772	sp|P01772|HV333_HUMAN			WaldTest_moderated	statusdifferencesW1andW2	0.243745	-0.0780621	acuteVSrecWave1	acuteVSrecWave2	0.321807	0.592182	32.9451	0.557772	-1.24186	1.88547	0.768521	0.912812	NO	NO	Non-sign
P01780	sp|P01780|HV307_HUMAN			WaldTest_moderated	statusdifferencesW1andW2	-0.136453	0.0860989	acuteVSrecWave1	acuteVSrecWave2	-0.222552	-0.266897	14.9451	0.793196	-1.81273	1.36763	0.745817	0.976603	NO	NO	Non-sign
P01782	sp|P01782|HV309_HUMAN			WaldTest_moderated	statusdifferencesW1andW2	1.09506	-0.610124	acuteVSrecWave1	acuteVSrecWave2	1.70518	1.81671	18.9451	0.0851172	-0.283551	3.69392	0.949987	0.54149	NO	YES	Non-sign
P01834	sp|P01834|IGKC_HUMAN			WaldTest_moderated	statusdifferencesW1andW2	-0.286398	-0.0649878	acuteVSrecWave1	acuteVSrecWave2	-0.22141	-0.432832	33.9451	0.667874	-1.71253	1.26971	0.733686	0.939101	NO	NO	Non-sign
P01857	sp|P01857|IGHG1_HUMAN			WaldTest_moderated	statusdifferencesW1andW2	-0.204451	-0.200506	acuteVSrecWave1	acuteVSrecWave2	-0.00394516	-0.00750878	33.9451	0.994053	-1.53549	1.5276	0.753576	0.994053	NO	NO	Non-sign
P01859	sp|P01859|IGHG2_HUMAN			WaldTest_moderated	statusdifferencesW1andW2	0.227745	-0.071965	acuteVSrecWave1	acuteVSrecWave2	0.29971	0.492006	33.9451	0.625882	-1.47597	2.07539	0.873703	0.938104	NO	NO	Non-sign
P01860	sp|P01860|IGHG3_HUMAN			WaldTest_moderated	statusdifferencesW1andW2	-0.179462	-0.112143	acuteVSrecWave1	acuteVSrecWave2	-0.0673191	-0.093432	33.9451	0.92611	-2.1676	2.03296	1.03342	0.989301	NO	NO	Non-sign
P01861	sp|P01861|IGHG4_HUMAN			WaldTest_moderated	statusdifferencesW1andW2	-0.0830415	0.00420305	acuteVSrecWave1	acuteVSrecWave2	-0.0872445	-0.0805174	29.9451	0.936362	-3.06171	2.88722	1.45634	0.989301	NO	NO	Non-sign
P01871	sp|P01871|IGHM_HUMAN			WaldTest_moderated	statusdifferencesW1andW2	-0.101229	0.0812629	acuteVSrecWave1	acuteVSrecWave2	-0.182492	-0.312872	32.9451	0.75635	-1.86084	1.49585	0.824883	0.976603	NO	NO	Non-sign
P01876	sp|P01876|IGHA1_HUMAN			WaldTest_moderated	statusdifferencesW1andW2	-0.736199	-0.166883	acuteVSrecWave1	acuteVSrecWave2	-0.569317	-0.705528	33.9451	0.485296	-2.92151	1.78288	1.15737	0.890205	NO	NO	Non-sign
P01880	sp|P01880|IGHD_HUMAN			WaldTest_moderated	statusdifferencesW1andW2	0.612778	-0.544783	acuteVSrecWave1	acuteVSrecWave2	1.15756	1.70282	27.9451	0.0997011	-0.615829	2.93095	0.865664	0.559667	NO	YES	Non-sign
P02647	sp|P02647|APOA1_HUMAN	apolipoprotein A1	APOA1	WaldTest_moderated	statusdifferencesW1andW2	-0.319081	-0.413765	acuteVSrecWave1	acuteVSrecWave2	0.0946845	0.19433	33.9451	0.847076	-1.32559	1.51496	0.69883	0.976603	NO	NO	Non-sign
P02649	sp|P02649|APOE_HUMAN	apolipoprotein E	APOE	WaldTest_moderated	statusdifferencesW1andW2	-0.831984	-0.482606	acuteVSrecWave1	acuteVSrecWave2	-0.349378	-0.78972	33.9451	0.435173	-1.63898	0.940226	0.634534	0.844914	NO	NO	Non-sign
P02652	sp|P02652|APOA2_HUMAN	apolipoprotein A2	APOA2	WaldTest_moderated	statusdifferencesW1andW2	-0.111839	-0.354406	acuteVSrecWave1	acuteVSrecWave2	0.242567	0.545367	33.9451	0.589067	-1.05395	1.53908	0.637933	0.912812	NO	NO	Non-sign
P02654	sp|P02654|APOC1_HUMAN	apolipoprotein C1	APOC1	WaldTest_moderated	statusdifferencesW1andW2	-1.36251	-1.30829	acuteVSrecWave1	acuteVSrecWave2	-0.0542146	-0.0886625	33.9451	0.929871	-1.83663	1.72821	0.877017	0.989301	NO	NO	Non-sign
P02655	sp|P02655|APOC2_HUMAN	apolipoprotein C2	APOC2	WaldTest_moderated	statusdifferencesW1andW2	-1.16575	0.379651	acuteVSrecWave1	acuteVSrecWave2	-1.5454	-2.00672	31.9451	0.0533054	-3.7254	0.634592	1.07016	0.456668	NO	YES	Non-sign
P02656	sp|P02656|APOC3_HUMAN	apolipoprotein C3	APOC3	WaldTest_moderated	statusdifferencesW1andW2	-0.889796	-0.181634	acuteVSrecWave1	acuteVSrecWave2	-0.708162	-0.814117	33.9451	0.421253	-3.24376	1.82743	1.24761	0.834136	NO	NO	Non-sign
P02671	sp|P02671|FIBA_HUMAN	fibrinogen alpha chain	FGA	WaldTest_moderated	statusdifferencesW1andW2	0.0647091	0.12894	acuteVSrecWave1	acuteVSrecWave2	-0.0642307	-0.0596034	33.9451	0.952821	-3.2055	3.07704	1.54562	0.993296	NO	NO	Non-sign
P02675	sp|P02675|FIBB_HUMAN	fibrinogen beta chain	FGB	WaldTest_moderated	statusdifferencesW1andW2	0.0633799	0.0179636	acuteVSrecWave1	acuteVSrecWave2	0.0454163	0.0436405	33.9451	0.965447	-2.98817	3.079	1.49264	0.993296	NO	NO	Non-sign
P02679	sp|P02679|FIBG_HUMAN	fibrinogen gamma chain	FGG	WaldTest_moderated	statusdifferencesW1andW2	0.172876	-0.126149	acuteVSrecWave1	acuteVSrecWave2	0.299024	0.243102	33.9451	0.80939	-3.2865	3.88455	1.76421	0.976603	NO	NO	Non-sign
P02741	sp|P02741|CRP_HUMAN	C-reactive protein	CRP	WaldTest_moderated	statusdifferencesW1andW2	3.10102	1.33688	acuteVSrecWave1	acuteVSrecWave2	1.76414	2.40966	31.9451	0.0219041	-0.300392	3.82867	1.01348	0.311872	NO	YES	Non-sign
P02745	sp|P02745|C1QA_HUMAN	complement C1q A chain	C1QA	WaldTest_moderated	statusdifferencesW1andW2	-0.542992	0.420471	acuteVSrecWave1	acuteVSrecWave2	-0.963463	-2.00086	33.9451	0.0534561	-2.36709	0.440168	0.690639	0.456668	NO	NO	Non-sign
P02746	sp|P02746|C1QB_HUMAN	complement C1q B chain	C1QB	WaldTest_moderated	statusdifferencesW1andW2	-0.78105	0.575021	acuteVSrecWave1	acuteVSrecWave2	-1.35607	-2.85656	33.9451	0.0072597	-2.73987	0.0277295	0.680882	0.166973	Partial	YES	FDR <= 0.25
P02747	sp|P02747|C1QC_HUMAN	complement C1q C chain	C1QC	WaldTest_moderated	statusdifferencesW1andW2	-1.12725	0.557745	acuteVSrecWave1	acuteVSrecWave2	-1.685	-3.07718	33.9451	0.00411511	-3.28117	-0.0888248	0.785376	0.154659	Partial	YES	FDR <= 0.25
P02748	sp|P02748|CO9_HUMAN	complement C9	C9	WaldTest_moderated	statusdifferencesW1andW2	0.914128	0.211869	acuteVSrecWave1	acuteVSrecWave2	0.702259	1.31384	33.9451	0.19771	-0.855817	2.26034	0.766632	0.712224	NO	NO	Non-sign
P02749	sp|P02749|APOH_HUMAN	apolipoprotein H	APOH	WaldTest_moderated	statusdifferencesW1andW2	-0.197864	-0.201756	acuteVSrecWave1	acuteVSrecWave2	0.00389186	0.00946568	33.9451	0.992503	-1.19461	1.2024	0.589709	0.994053	NO	NO	Non-sign
P02751	sp|P02751|FINC_HUMAN	fibronectin 1	FN1	WaldTest_moderated	statusdifferencesW1andW2	-0.606739	0.133071	acuteVSrecWave1	acuteVSrecWave2	-0.73981	-1.12674	33.9451	0.267756	-2.65376	1.17414	0.941736	0.785957	NO	NO	Non-sign
P02760	sp|P02760|AMBP_HUMAN	alpha-1-microglobulin/bikunin precursor	AMBP	WaldTest_moderated	statusdifferencesW1andW2	-0.912496	-1.0068	acuteVSrecWave1	acuteVSrecWave2	0.0943034	0.216482	33.9451	0.829908	-1.17551	1.36412	0.624795	0.976603	NO	NO	Non-sign
P02763	sp|P02763|A1AG1_HUMAN	orosomucoid 1	ORM1	WaldTest_moderated	statusdifferencesW1andW2	0.490116	-0.7873	acuteVSrecWave1	acuteVSrecWave2	1.27742	1.62421	21.9451	0.118608	-0.480527	3.03536	0.847539	0.581374	NO	YES	Non-sign
P02765	sp|P02765|FETUA_HUMAN	alpha 2-HS glycoprotein	AHSG	WaldTest_moderated	statusdifferencesW1andW2	-0.792978	0.932161	acuteVSrecWave1	acuteVSrecWave2	-1.72514	-1.86603	33.9451	0.0706969	-4.42001	0.969737	1.32598	0.503295	NO	YES	Non-sign
P02766	sp|P02766|TTHY_HUMAN	transthyretin	TTR	WaldTest_moderated	statusdifferencesW1andW2	0.475183	-0.642941	acuteVSrecWave1	acuteVSrecWave2	1.11812	2.04218	33.9451	0.0489638	-0.477863	2.71411	0.785285	0.443642	NO	YES	Non-sign
P02768	sp|P02768|ALBU_HUMAN	albumin	ALB	WaldTest_moderated	statusdifferencesW1andW2	-0.456067	-0.762602	acuteVSrecWave1	acuteVSrecWave2	0.306535	0.52269	33.9451	0.604585	-1.40297	2.01604	0.841139	0.922301	NO	NO	Non-sign
P02769	sp|P02769|ALBU_BOVIN			WaldTest_moderated	statusdifferencesW1andW2	-0.416268	0.190773	acuteVSrecWave1	acuteVSrecWave2	-0.607041	-0.539002	21.9451	0.595312	-3.27494	2.06086	1.28625	0.912812	NO	NO	Non-sign
P02774	sp|P02774|VTDB_HUMAN	GC vitamin D binding protein	GC	WaldTest_moderated	statusdifferencesW1andW2	0.180639	-0.226101	acuteVSrecWave1	acuteVSrecWave2	0.406739	0.712469	33.9451	0.481044	-1.25738	2.07086	0.818809	0.890205	NO	NO	Non-sign
P02775	sp|P02775|CXCL7_HUMAN	pro-platelet basic protein	PPBP	WaldTest_moderated	statusdifferencesW1andW2	0.665685	0.184534	acuteVSrecWave1	acuteVSrecWave2	0.481152	0.825107	33.9451	0.415072	-1.21868	2.18098	0.83638	0.834136	NO	NO	Non-sign
P02776	sp|P02776|PLF4_HUMAN	platelet factor 4	PF4	WaldTest_moderated	statusdifferencesW1andW2	0.045188	1.54233	acuteVSrecWave1	acuteVSrecWave2	-1.49714	-1.27401	30.9451	0.212146	-4.77191	1.77763	1.60555	0.712715	NO	YES	Non-sign
P02787	sp|P02787|TRFE_HUMAN	transferrin	TF	WaldTest_moderated	statusdifferencesW1andW2	-0.0223961	-0.604689	acuteVSrecWave1	acuteVSrecWave2	0.582293	1.66477	33.9451	0.105164	-0.437289	1.60187	0.501672	0.559667	NO	NO	Non-sign
P02788	sp|P02788|TRFL_HUMAN	lactotransferrin	LTF	WaldTest_moderated	statusdifferencesW1andW2	0.654347	-0.50493	acuteVSrecWave1	acuteVSrecWave2	1.15928	1.46388	23.9451	0.156231	-0.738814	3.05737	0.919551	0.648792	NO	YES	Non-sign
P02790	sp|P02790|HEMO_HUMAN	hemopexin	HPX	WaldTest_moderated	statusdifferencesW1andW2	0.443555	0.0142553	acuteVSrecWave1	acuteVSrecWave2	0.4293	0.761009	33.9451	0.451906	-1.21509	2.07369	0.809102	0.867379	NO	NO	Non-sign
P03950	sp|P03950|ANGI_HUMAN	angiogenin	ANG	WaldTest_moderated	statusdifferencesW1andW2	1.93728	1.05811	acuteVSrecWave1	acuteVSrecWave2	0.879163	1.07843	33.9451	0.288445	-1.49719	3.25551	1.16925	0.785957	NO	NO	Non-sign
P03951	sp|P03951|FA11_HUMAN	coagulation factor XI	F11	WaldTest_moderated	statusdifferencesW1andW2	0.153556	0.0977216	acuteVSrecWave1	acuteVSrecWave2	0.0558347	0.101409	33.9451	0.919823	-1.54912	1.66079	0.789697	0.989301	NO	NO	Non-sign
P03952	sp|P03952|KLKB1_HUMAN	kallikrein B1	KLKB1	WaldTest_moderated	statusdifferencesW1andW2	-0.269641	-0.658936	acuteVSrecWave1	acuteVSrecWave2	0.389296	0.99549	33.9451	0.326542	-0.75063	1.52922	0.560886	0.785957	NO	NO	Non-sign
P04003	sp|P04003|C4BPA_HUMAN	complement component 4 binding protein alpha	C4BPA	WaldTest_moderated	statusdifferencesW1andW2	0.244834	-0.739849	acuteVSrecWave1	acuteVSrecWave2	0.984683	1.21824	33.9451	0.231534	-1.37145	3.34081	1.1593	0.736476	NO	NO	Non-sign
P04004	sp|P04004|VTNC_HUMAN	vitronectin	VTN	WaldTest_moderated	statusdifferencesW1andW2	0.746894	0.0606413	acuteVSrecWave1	acuteVSrecWave2	0.686253	1.39178	33.9451	0.173042	-0.751046	2.12355	0.707205	0.663327	NO	NO	Non-sign
P04075	sp|P04075|ALDOA_HUMAN	aldolase, fructose-bisphosphate A	ALDOA	WaldTest_moderated	statusdifferencesW1andW2	0.0103511	-0.650251	acuteVSrecWave1	acuteVSrecWave2	0.660602	0.910217	17.9451	0.374772	-0.766004	2.08721	0.678889	0.812007	NO	NO	Non-sign
P04114	sp|P04114|APOB_HUMAN	apolipoprotein B	APOB	WaldTest_moderated	statusdifferencesW1andW2	-0.262194	-0.296894	acuteVSrecWave1	acuteVSrecWave2	0.0346998	0.062965	33.9451	0.950164	-1.57173	1.64113	0.790424	0.993296	NO	NO	Non-sign
P04196	sp|P04196|HRG_HUMAN	histidine rich glycoprotein	HRG	WaldTest_moderated	statusdifferencesW1andW2	-0.337316	-0.938629	acuteVSrecWave1	acuteVSrecWave2	0.601313	1.02877	33.9451	0.310861	-1.10247	2.3051	0.838326	0.785957	NO	NO	Non-sign
P04217	sp|P04217|A1BG_HUMAN	alpha-1-B glycoprotein	A1BG	WaldTest_moderated	statusdifferencesW1andW2	0.67682	-0.0819032	acuteVSrecWave1	acuteVSrecWave2	0.758723	1.3038	31.9451	0.201619	-0.888577	2.40602	0.808661	0.712224	NO	NO	Non-sign
P04264	sp|P04264|K2C1_HUMAN	keratin 1	KRT1	WaldTest_moderated	statusdifferencesW1andW2	0.0465401	0.217155	acuteVSrecWave1	acuteVSrecWave2	-0.170615	-0.348938	33.9451	0.729291	-1.5959	1.25467	0.701293	0.976603	NO	NO	Non-sign
P04275	sp|P04275|VWF_HUMAN	von Willebrand factor	VWF	WaldTest_moderated	statusdifferencesW1andW2	-1.02128	-1.25595	acuteVSrecWave1	acuteVSrecWave2	0.234663	0.152528	10.9451	0.881546	-2.32663	2.79596	1.16299	0.989301	NO	NO	Non-sign
P04278	sp|P04278|SHBG_HUMAN	sex hormone binding globulin	SHBG	WaldTest_moderated	statusdifferencesW1andW2	-1.10136	0.0814071	acuteVSrecWave1	acuteVSrecWave2	-1.18277	-0.91864	24.9451	0.367082	-4.37156	2.00602	1.54813	0.812007	NO	YES	Non-sign
P04406	sp|P04406|G3P_HUMAN	glyceraldehyde-3-phosphate dehydrogenase	GAPDH	WaldTest_moderated	statusdifferencesW1andW2	0.692896	0.249748	acuteVSrecWave1	acuteVSrecWave2	0.443148	0.436474	32.9451	0.66534	-2.46674	3.35304	1.43017	0.939101	NO	NO	Non-sign
P04433	sp|P04433|KV311_HUMAN			WaldTest_moderated	statusdifferencesW1andW2	-0.0731643	-0.127094	acuteVSrecWave1	acuteVSrecWave2	0.0539295	0.0741855	23.9451	0.941479	-1.73956	1.84742	0.868877	0.991205	NO	NO	Non-sign
P04439	sp|P04439|HLAA_HUMAN	major histocompatibility complex, class I, A	HLA-A	WaldTest_moderated	statusdifferencesW1andW2	0.588909	0.566917	acuteVSrecWave1	acuteVSrecWave2	0.021992	0.0247105	11.9451	0.980694	-1.51985	1.56383	0.70729	0.993296	NO	NO	Non-sign
P05019	sp|P05019|IGF1_HUMAN	insulin like growth factor 1	IGF1	WaldTest_moderated	statusdifferencesW1andW2	0.129023	-0.885024	acuteVSrecWave1	acuteVSrecWave2	1.01405	1.85442	31.9451	0.0729306	-0.533881	2.56198	0.759879	0.507122	NO	YES	Non-sign
P05090	sp|P05090|APOD_HUMAN	apolipoprotein D	APOD	WaldTest_moderated	statusdifferencesW1andW2	-0.237656	0.552273	acuteVSrecWave1	acuteVSrecWave2	-0.789929	-0.729925	28.9451	0.471302	-3.68814	2.10828	1.41694	0.880747	NO	NO	Non-sign
P05109	sp|P05109|S10A8_HUMAN	S100 calcium binding protein A8	S100A8	WaldTest_moderated	statusdifferencesW1andW2	1.108	2.08725	acuteVSrecWave1	acuteVSrecWave2	-0.979246	-0.876652	31.9451	0.387221	-4.12923	2.17074	1.54633	0.812255	NO	NO	Non-sign
P05154	sp|P05154|IPSP_HUMAN	serpin family A member 5	SERPINA5	WaldTest_moderated	statusdifferencesW1andW2	-0.175577	0.312679	acuteVSrecWave1	acuteVSrecWave2	-0.488256	-0.980661	33.9451	0.333698	-1.93958	0.963063	0.714103	0.785957	NO	NO	Non-sign
P05155	sp|P05155|IC1_HUMAN	serpin family G member 1	SERPING1	WaldTest_moderated	statusdifferencesW1andW2	0.2622	-0.237698	acuteVSrecWave1	acuteVSrecWave2	0.499898	0.993352	33.9451	0.327567	-0.967041	1.96684	0.721789	0.785957	NO	NO	Non-sign
P05156	sp|P05156|CFAI_HUMAN	complement factor I	CFI	WaldTest_moderated	statusdifferencesW1andW2	0.391493	0.399147	acuteVSrecWave1	acuteVSrecWave2	-0.00765411	-0.0210495	33.9451	0.983329	-1.06761	1.0523	0.521536	0.993296	NO	NO	Non-sign
P05452	sp|P05452|TETN_HUMAN	C-type lectin domain family 3 member B	CLEC3B	WaldTest_moderated	statusdifferencesW1andW2	0.43277	0.1888	acuteVSrecWave1	acuteVSrecWave2	0.24397	0.554152	33.9451	0.583107	-1.03937	1.52731	0.631452	0.912812	NO	NO	Non-sign
P05546	sp|P05546|HEP2_HUMAN	serpin family D member 1	SERPIND1	WaldTest_moderated	statusdifferencesW1andW2	0.330805	-0.901445	acuteVSrecWave1	acuteVSrecWave2	1.23225	1.236	31.9451	0.225469	-1.5899	4.0544	1.3854	0.724896	NO	YES	Non-sign
P05783	sp|P05783|K1C18_HUMAN	keratin 18	KRT18	WaldTest_moderated	statusdifferencesW1andW2	0.437844	2.91321	acuteVSrecWave1	acuteVSrecWave2	-2.47536	-1.04566	19.9451	0.308225	-7.70221	2.75148	2.50528	0.785957	NO	YES	Non-sign
P06310	sp|P06310|KV230_HUMAN			WaldTest_moderated	statusdifferencesW1andW2	-0.598041	-0.343358	acuteVSrecWave1	acuteVSrecWave2	-0.254683	-0.432387	33.9451	0.668195	-1.97165	1.46228	0.844812	0.939101	NO	NO	Non-sign
P06312	sp|P06312|KV401_HUMAN			WaldTest_moderated	statusdifferencesW1andW2	0.146983	-0.0288854	acuteVSrecWave1	acuteVSrecWave2	0.175868	0.198523	27.9451	0.844073	-2.17639	2.52813	1.14823	0.976603	NO	NO	Non-sign
P06331	sp|P06331|HV434_HUMAN			WaldTest_moderated	statusdifferencesW1andW2	-0.981898	-0.480293	acuteVSrecWave1	acuteVSrecWave2	-0.501604	-0.742441	33.9451	0.462927	-2.471	1.46779	0.969017	0.876046	NO	NO	Non-sign
P06396	sp|P06396|GELS_HUMAN	gelsolin	GSN	WaldTest_moderated	statusdifferencesW1andW2	1.02167	-0.993555	acuteVSrecWave1	acuteVSrecWave2	2.01523	3.07506	33.9451	0.00413804	0.104913	3.92554	0.939946	0.154659	Partial	YES	FDR <= 0.25
P06576	sp|P06576|ATPB_HUMAN	ATP synthase F1 subunit beta	ATP5F1B	WaldTest_moderated	statusdifferencesW1andW2	1.14246	-0.051756	acuteVSrecWave1	acuteVSrecWave2	1.19422	1.20927	8.94512	0.257548	-0.386934	2.77537	0.698303	0.785957	NO	YES	Non-sign
P06681	sp|P06681|CO2_HUMAN	complement C2	C2	WaldTest_moderated	statusdifferencesW1andW2	0.375542	0.0796676	acuteVSrecWave1	acuteVSrecWave2	0.295875	0.567475	33.9451	0.574126	-1.22395	1.8157	0.747813	0.912812	NO	NO	Non-sign
P06702	sp|P06702|S10A9_HUMAN	S100 calcium binding protein A9	S100A9	WaldTest_moderated	statusdifferencesW1andW2	1.60282	1.82102	acuteVSrecWave1	acuteVSrecWave2	-0.218199	-0.256249	33.9451	0.799305	-2.70033	2.26393	1.2213	0.976603	NO	NO	Non-sign
P06727	sp|P06727|APOA4_HUMAN			WaldTest_moderated	statusdifferencesW1andW2	-0.0325039	-1.2738	acuteVSrecWave1	acuteVSrecWave2	1.24129	1.66461	33.9451	0.105197	-0.932394	3.41498	1.06954	0.559667	NO	YES	Non-sign
P06733	sp|P06733|ENOA_HUMAN	enolase 1	ENO1	WaldTest_moderated	statusdifferencesW1andW2	0.060262	0.796255	acuteVSrecWave1	acuteVSrecWave2	-0.735993	-0.564243	24.9451	0.577628	-3.92832	2.45633	1.54985	0.912812	NO	NO	Non-sign
P07225	sp|P07225|PROS_HUMAN	protein S	PROS1	WaldTest_moderated	statusdifferencesW1andW2	0.786525	-0.470723	acuteVSrecWave1	acuteVSrecWave2	1.25725	0.948031	14.9451	0.358192	-1.23874	3.75323	1.17065	0.811359	NO	YES	Non-sign
P07357	sp|P07357|CO8A_HUMAN	complement C8 alpha chain	C8A	WaldTest_moderated	statusdifferencesW1andW2	0.880112	-0.339956	acuteVSrecWave1	acuteVSrecWave2	1.22007	2.50045	33.9451	0.0173962	-0.202258	2.64239	0.699838	0.28063	NO	YES	Non-sign
P07358	sp|P07358|CO8B_HUMAN	complement C8 beta chain	C8B	WaldTest_moderated	statusdifferencesW1andW2	0.569177	0.117935	acuteVSrecWave1	acuteVSrecWave2	0.451242	1.10304	33.9451	0.277767	-0.741238	1.64372	0.586745	0.785957	NO	NO	Non-sign
P07360	sp|P07360|CO8G_HUMAN	complement C8 gamma chain	C8G	WaldTest_moderated	statusdifferencesW1andW2	0.855887	-0.0862069	acuteVSrecWave1	acuteVSrecWave2	0.942094	1.95844	33.9451	0.0584371	-0.460134	2.34432	0.689949	0.483844	NO	NO	Non-sign
P07437	sp|P07437|TBB5_HUMAN	tubulin beta class I	TUBB	WaldTest_moderated	statusdifferencesW1andW2	-1.97702	0.703821	acuteVSrecWave1	acuteVSrecWave2	-2.68084	-1.93287	11.9451	0.0773062	-5.08366	-0.278014	1.10225	0.513656	NO	YES	Non-sign
P07737	sp|P07737|PROF1_HUMAN	profilin 1	PFN1	WaldTest_moderated	statusdifferencesW1andW2	-0.685896	0.505673	acuteVSrecWave1	acuteVSrecWave2	-1.19157	-1.00122	16.9451	0.330806	-3.13701	0.753875	0.921865	0.785957	NO	YES	Non-sign
P07988	sp|P07988|PSPB_HUMAN	surfactant protein B	SFTPB	WaldTest_moderated	statusdifferencesW1andW2	2.07704	0.320748	acuteVSrecWave1	acuteVSrecWave2	1.75629	2.24916	21.9451	0.0348714	-0.0736931	3.58628	0.882271	0.409708	NO	YES	Non-sign
P07996	sp|P07996|TSP1_HUMAN	thrombospondin 1	THBS1	WaldTest_moderated	statusdifferencesW1andW2	0.82712	0.996108	acuteVSrecWave1	acuteVSrecWave2	-0.168987	-0.178129	33.9451	0.859681	-2.93437	2.59639	1.36067	0.984845	NO	NO	Non-sign
P07998	sp|P07998|RNAS1_HUMAN	ribonuclease A family member 1, pancreatic	RNASE1	WaldTest_moderated	statusdifferencesW1andW2	-0.724211	1.03911	acuteVSrecWave1	acuteVSrecWave2	-1.76333	-2.80755	33.9451	0.00821399	-3.59412	0.0674644	0.900817	0.175427	Partial	YES	FDR <= 0.25
P08253	sp|P08253|MMP2_HUMAN	matrix metallopeptidase 2	MMP2	WaldTest_moderated	statusdifferencesW1andW2	0.109624	-0.521156	acuteVSrecWave1	acuteVSrecWave2	0.63078	1.09865	24.9451	0.282411	-0.79118	2.05274	0.690349	0.785957	NO	NO	Non-sign
P08311	sp|P08311|CATG_HUMAN	cathepsin G	CTSG	WaldTest_moderated	statusdifferencesW1andW2	0.614403	0.360841	acuteVSrecWave1	acuteVSrecWave2	0.253562	0.224462	15.9451	0.825249	-1.79547	2.30259	0.966295	0.976603	NO	NO	Non-sign
P08319	sp|P08319|ADH4_HUMAN	alcohol dehydrogenase 4 (class II), pi polypeptide	ADH4	WaldTest_moderated	statusdifferencesW1andW2	-0.385869	0.892097	acuteVSrecWave1	acuteVSrecWave2	-1.27797	-0.578541	12.9451	0.572827	-5.17608	2.62015	1.8036	0.912812	NO	YES	Non-sign
P08493	sp|P08493|MGP_HUMAN	matrix Gla protein	MGP	WaldTest_moderated	statusdifferencesW1andW2	0.204836	-0.241177	acuteVSrecWave1	acuteVSrecWave2	0.446013	0.829488	20.9451	0.416182	-0.737569	1.62959	0.569044	0.834136	NO	NO	Non-sign
P08514	sp|P08514|ITA2B_HUMAN	integrin subunit alpha 2b	ITGA2B	WaldTest_moderated	statusdifferencesW1andW2	0.344955	0.659024	acuteVSrecWave1	acuteVSrecWave2	-0.314069	-0.263025	14.9451	0.796123	-2.56142	1.93329	1.05404	0.976603	NO	NO	Non-sign
P08519	sp|P08519|APOA_HUMAN			WaldTest_moderated	statusdifferencesW1andW2	-0.33313	-0.503135	acuteVSrecWave1	acuteVSrecWave2	0.170005	0.159991	29.9451	0.873962	-2.73137	3.07138	1.42055	0.989301	NO	NO	Non-sign
P08567	sp|P08567|PLEK_HUMAN	pleckstrin	PLEK	WaldTest_moderated	statusdifferencesW1andW2	0.681438	0.667777	acuteVSrecWave1	acuteVSrecWave2	0.0136606	0.0212048	31.9451	0.983214	-1.80303	1.83035	0.891816	0.993296	NO	NO	Non-sign
P08571	sp|P08571|CD14_HUMAN	CD14 molecule	CD14	WaldTest_moderated	statusdifferencesW1andW2	1.45862	0.00409944	acuteVSrecWave1	acuteVSrecWave2	1.45452	2.92622	33.9451	0.00608074	0.0055898	2.90344	0.712926	0.157519	Partial	YES	FDR <= 0.25
P08603	sp|P08603|CFAH_HUMAN	complement factor H	CFH	WaldTest_moderated	statusdifferencesW1andW2	-0.200173	-0.117554	acuteVSrecWave1	acuteVSrecWave2	-0.0826184	-0.199785	33.9451	0.842841	-1.28807	1.12283	0.593126	0.976603	NO	NO	Non-sign
P08697	sp|P08697|A2AP_HUMAN	serpin family F member 2	SERPINF2	WaldTest_moderated	statusdifferencesW1andW2	0.625798	-0.416693	acuteVSrecWave1	acuteVSrecWave2	1.04249	2.14618	33.9451	0.039094	-0.373435	2.45842	0.696689	0.409708	NO	YES	Non-sign
P08709	sp|P08709|FA7_HUMAN	coagulation factor VII	F7	WaldTest_moderated	statusdifferencesW1andW2	0.886128	-0.581212	acuteVSrecWave1	acuteVSrecWave2	1.46734	1.77362	9.94512	0.106692	0.104899	2.82978	0.611013	0.559667	NO	YES	Non-sign
P09110	sp|P09110|THIK_HUMAN	acetyl-CoA acyltransferase 1	ACAA1	WaldTest_moderated	statusdifferencesW1andW2	-2.97061	-0.620124	acuteVSrecWave1	acuteVSrecWave2	-2.35049	-1.12717	8.94512	0.288996	-5.44155	0.740573	1.36514	0.785957	NO	YES	Non-sign
P09871	sp|P09871|C1S_HUMAN	complement C1s	C1S	WaldTest_moderated	statusdifferencesW1andW2	0.58861	0.881326	acuteVSrecWave1	acuteVSrecWave2	-0.292716	-0.471361	33.9451	0.640398	-2.10292	1.51748	0.890686	0.938104	NO	NO	Non-sign
P0C0L4	sp|P0C0L4|CO4A_HUMAN	complement C4B (Chido blood group)	C4B	WaldTest_moderated	statusdifferencesW1andW2	-0.34718	-1.42245	acuteVSrecWave1	acuteVSrecWave2	1.07527	1.50981	33.9451	0.140345	-1.00073	3.15126	1.02147	0.633651	NO	YES	Non-sign
P0C0L5	sp|P0C0L5|CO4B_HUMAN	complement C4B (Chido blood group)	C4B	WaldTest_moderated	statusdifferencesW1andW2	0.701941	-1.24012	acuteVSrecWave1	acuteVSrecWave2	1.94206	2.91099	33.9451	0.00632185	-0.00265197	3.88678	0.956873	0.157519	Partial	YES	FDR <= 0.25
P0C0S8	sp|P0C0S8|H2A1_HUMAN	H2A clustered histone 15	H2AC15	WaldTest_moderated	statusdifferencesW1andW2	1.26056	-0.139865	acuteVSrecWave1	acuteVSrecWave2	1.40042	1.67736	31.9451	0.103231	-0.953953	3.7548	1.15577	0.559667	NO	YES	Non-sign
P0DJI8	sp|P0DJI8|SAA1_HUMAN	serum amyloid A1	SAA1	WaldTest_moderated	statusdifferencesW1andW2	2.39401	1.65413	acuteVSrecWave1	acuteVSrecWave2	0.739887	0.7558	33.9451	0.454982	-2.11371	3.59349	1.40408	0.867379	NO	NO	Non-sign
P0DJI9	sp|P0DJI9|SAA2_HUMAN	serum amyloid A2	SAA2	WaldTest_moderated	statusdifferencesW1andW2	3.35304	2.16124	acuteVSrecWave1	acuteVSrecWave2	1.1918	1.14407	33.9451	0.260598	-1.84479	4.22839	1.49412	0.785957	NO	YES	Non-sign
P0DMV8	sp|P0DMV8|HS71A_HUMAN	heat shock protein family A (Hsp70) member 1A	HSPA1A	WaldTest_moderated	statusdifferencesW1andW2	-0.416593	0.0687547	acuteVSrecWave1	acuteVSrecWave2	-0.485347	-0.425848	14.9451	0.676288	-2.63042	1.65973	1.00607	0.940512	NO	NO	Non-sign
P0DOY2	sp|P0DOY2|IGLC2_HUMAN			WaldTest_moderated	statusdifferencesW1andW2	-0.0564807	-0.0855357	acuteVSrecWave1	acuteVSrecWave2	0.029055	0.058727	33.9451	0.953514	-1.41312	1.47123	0.709603	0.993296	NO	NO	Non-sign
P10643	sp|P10643|CO7_HUMAN	complement C7	C7	WaldTest_moderated	statusdifferencesW1andW2	-0.16348	0.348534	acuteVSrecWave1	acuteVSrecWave2	-0.512014	-0.603627	33.9451	0.550105	-2.98458	1.96055	1.21659	0.912812	NO	NO	Non-sign
P10646	sp|P10646|TFPI1_HUMAN	tissue factor pathway inhibitor	TFPI	WaldTest_moderated	statusdifferencesW1andW2	0.119924	0.392271	acuteVSrecWave1	acuteVSrecWave2	-0.272348	-0.408736	16.9451	0.687853	-1.63385	1.08915	0.645159	0.947746	NO	NO	Non-sign
P10909	sp|P10909|CLUS_HUMAN	clusterin	CLU	WaldTest_moderated	statusdifferencesW1andW2	0.284776	-0.39047	acuteVSrecWave1	acuteVSrecWave2	0.675246	1.39838	33.9451	0.171069	-0.732328	2.08282	0.692579	0.663327	NO	NO	Non-sign
P11021	sp|P11021|BIP_HUMAN	heat shock protein family A (Hsp70) member 5	HSPA5	WaldTest_moderated	statusdifferencesW1andW2	-0.129305	0.682987	acuteVSrecWave1	acuteVSrecWave2	-0.812292	-1.02641	25.9451	0.314172	-2.76456	1.13998	0.949668	0.785957	NO	NO	Non-sign
P11150	sp|P11150|LIPC_HUMAN	lipase C, hepatic type	LIPC	WaldTest_moderated	statusdifferencesW1andW2	0.149498	-1.77872	acuteVSrecWave1	acuteVSrecWave2	1.92822	0.900957	15.9451	0.381018	-1.41484	5.27129	1.57655	0.812255	NO	YES	Non-sign
P11226	sp|P11226|MBL2_HUMAN	mannose binding lectin 2	MBL2	WaldTest_moderated	statusdifferencesW1andW2	0.255538	0.384417	acuteVSrecWave1	acuteVSrecWave2	-0.128879	-0.0933377	16.9451	0.92673	-2.78891	2.53115	1.26048	0.989301	NO	NO	Non-sign
P12109	sp|P12109|CO6A1_HUMAN	collagen type VI alpha 1 chain	COL6A1	WaldTest_moderated	statusdifferencesW1andW2	-0.0231742	-0.220919	acuteVSrecWave1	acuteVSrecWave2	0.197745	0.227002	10.9451	0.824606	-1.13142	1.52691	0.603526	0.976603	NO	NO	Non-sign
P12111	sp|P12111|CO6A3_HUMAN	collagen type VI alpha 3 chain	COL6A3	WaldTest_moderated	statusdifferencesW1andW2	-0.296347	-0.786424	acuteVSrecWave1	acuteVSrecWave2	0.490077	0.619303	33.9451	0.539852	-1.81664	2.7968	1.13499	0.912812	NO	NO	Non-sign
P12259	sp|P12259|FA5_HUMAN	coagulation factor V	F5	WaldTest_moderated	statusdifferencesW1andW2	0.50769	0.391603	acuteVSrecWave1	acuteVSrecWave2	0.116087	0.203963	33.9451	0.8396	-1.54299	1.77517	0.816329	0.976603	NO	NO	Non-sign
P13645	sp|P13645|K1C10_HUMAN	keratin 10	KRT10	WaldTest_moderated	statusdifferencesW1andW2	-0.136232	-0.310233	acuteVSrecWave1	acuteVSrecWave2	0.174001	0.243292	30.9451	0.809385	-1.80805	2.15605	0.971756	0.976603	NO	NO	Non-sign
P13671	sp|P13671|CO6_HUMAN	complement C6	C6	WaldTest_moderated	statusdifferencesW1andW2	0.712356	0.000324212	acuteVSrecWave1	acuteVSrecWave2	0.712032	1.74661	33.9451	0.0897502	-0.476303	1.90037	0.584705	0.547659	NO	NO	Non-sign
P13796	sp|P13796|PLSL_HUMAN	lymphocyte cytosolic protein 1	LCP1	WaldTest_moderated	statusdifferencesW1andW2	0.215092	0.0450749	acuteVSrecWave1	acuteVSrecWave2	0.170017	0.232762	13.9451	0.819328	-1.00355	1.34358	0.54697	0.976603	NO	NO	Non-sign
P14151	sp|P14151|LYAM1_HUMAN	selectin L	SELL	WaldTest_moderated	statusdifferencesW1andW2	0.815719	-0.463455	acuteVSrecWave1	acuteVSrecWave2	1.27917	0.704173	10.9451	0.496034	-1.23437	3.79272	1.14131	0.89939	NO	YES	Non-sign
P14618	sp|P14618|KPYM_HUMAN	pyruvate kinase M1/2	PKM	WaldTest_moderated	statusdifferencesW1andW2	1.47307	0.19268	acuteVSrecWave1	acuteVSrecWave2	1.28039	1.88815	33.9451	0.0675768	-0.6963	3.25707	0.972604	0.503295	NO	YES	Non-sign
P15169	sp|P15169|CBPN_HUMAN	carboxypeptidase N subunit 1	CPN1	WaldTest_moderated	statusdifferencesW1andW2	1.28432	-0.195165	acuteVSrecWave1	acuteVSrecWave2	1.47949	3.44738	33.9451	0.00152799	0.22849	2.73048	0.615537	0.141001	Partial	YES	FDR <= 0.25
P15291	sp|P15291|B4GT1_HUMAN	beta-1,4-galactosyltransferase 1	B4GALT1	WaldTest_moderated	statusdifferencesW1andW2	0.91796	0.337586	acuteVSrecWave1	acuteVSrecWave2	0.580375	0.878676	16.9451	0.391867	-0.608347	1.7691	0.563285	0.812255	NO	NO	Non-sign
P15907	sp|P15907|SIAT1_HUMAN	ST6 beta-galactoside alpha-2,6-sialyltransferase 1	ST6GAL1	WaldTest_moderated	statusdifferencesW1andW2	0.825534	-1.38331	acuteVSrecWave1	acuteVSrecWave2	2.20884	2.66144	13.9451	0.0186581	0.942127	3.47556	0.590383	0.28063	NO	YES	Non-sign
P17936	sp|P17936|IBP3_HUMAN	insulin like growth factor binding protein 3	IGFBP3	WaldTest_moderated	statusdifferencesW1andW2	0.0750648	-0.855124	acuteVSrecWave1	acuteVSrecWave2	0.930189	1.75275	33.9451	0.0886741	-0.616795	2.47717	0.761174	0.547659	NO	NO	Non-sign
P18065	sp|P18065|IBP2_HUMAN	insulin like growth factor binding protein 2	IGFBP2	WaldTest_moderated	statusdifferencesW1andW2	-0.634407	0.509221	acuteVSrecWave1	acuteVSrecWave2	-1.14363	-1.5585	33.9451	0.128391	-3.28263	0.995379	1.05247	0.609345	NO	YES	Non-sign
P18206	sp|P18206|VINC_HUMAN	vinculin	VCL	WaldTest_moderated	statusdifferencesW1andW2	1.10982	-0.56604	acuteVSrecWave1	acuteVSrecWave2	1.67586	1.59339	15.9451	0.130701	-0.332376	3.6841	0.94706	0.61062	NO	YES	Non-sign
P18428	sp|P18428|LBP_HUMAN	lipopolysaccharide binding protein	LBP	WaldTest_moderated	statusdifferencesW1andW2	2.40282	0.526462	acuteVSrecWave1	acuteVSrecWave2	1.87636	3.15379	33.9451	0.00336474	0.14209	3.61062	0.853325	0.154659	Partial	YES	FDR <= 0.25
P19652	sp|P19652|A1AG2_HUMAN	orosomucoid 2	ORM2	WaldTest_moderated	statusdifferencesW1andW2	1.406	-0.633568	acuteVSrecWave1	acuteVSrecWave2	2.03957	3.36005	33.9451	0.00193783	0.270167	3.80898	0.870614	0.141001	Partial	YES	FDR <= 0.25
P19823	sp|P19823|ITIH2_HUMAN	inter-alpha-trypsin inhibitor heavy chain 2	ITIH2	WaldTest_moderated	statusdifferencesW1andW2	-0.782097	-1.30197	acuteVSrecWave1	acuteVSrecWave2	0.519872	0.978322	33.9451	0.334837	-1.02912	2.06886	0.762161	0.785957	NO	NO	Non-sign
P19827	sp|P19827|ITIH1_HUMAN	inter-alpha-trypsin inhibitor heavy chain 1	ITIH1	WaldTest_moderated	statusdifferencesW1andW2	0.0951744	-0.794676	acuteVSrecWave1	acuteVSrecWave2	0.88985	1.79305	33.9451	0.0818801	-0.556785	2.33649	0.711799	0.532221	NO	NO	Non-sign
P20062	sp|P20062|TCO2_HUMAN	transcobalamin 2	TCN2	WaldTest_moderated	statusdifferencesW1andW2	0.985112	0.48926	acuteVSrecWave1	acuteVSrecWave2	0.495852	0.489356	17.9451	0.630517	-1.19126	2.18296	0.802857	0.938104	NO	NO	Non-sign
P20851	sp|P20851|C4BPB_HUMAN	complement component 4 binding protein beta	C4BPB	WaldTest_moderated	statusdifferencesW1andW2	1.01429	-1.31427	acuteVSrecWave1	acuteVSrecWave2	2.32855	2.38104	30.9451	0.0236028	-0.396727	5.05383	1.33614	0.320784	NO	YES	Non-sign
P20908	sp|P20908|CO5A1_HUMAN	collagen type V alpha 1 chain	COL5A1	WaldTest_moderated	statusdifferencesW1andW2	-0.283473	0.77958	acuteVSrecWave1	acuteVSrecWave2	-1.06305	-1.23939	31.9451	0.22423	-3.4818	1.3557	1.18737	0.724896	NO	YES	Non-sign
P21291	sp|P21291|CSRP1_HUMAN	cysteine and glycine rich protein 1	CSRP1	WaldTest_moderated	statusdifferencesW1andW2	0.401581	-0.596384	acuteVSrecWave1	acuteVSrecWave2	0.997965	1.15799	10.9451	0.271512	-0.316999	2.31293	0.597078	0.785957	NO	NO	Non-sign
P21333	sp|P21333|FLNA_HUMAN	filamin A	FLNA	WaldTest_moderated	statusdifferencesW1andW2	-0.120817	0.819441	acuteVSrecWave1	acuteVSrecWave2	-0.940258	-1.05011	21.9451	0.305095	-3.03864	1.15812	1.01167	0.785957	NO	NO	Non-sign
P22352	sp|P22352|GPX3_HUMAN	glutathione peroxidase 3	GPX3	WaldTest_moderated	statusdifferencesW1andW2	0.34108	0.146917	acuteVSrecWave1	acuteVSrecWave2	0.194163	0.214439	33.9451	0.831488	-2.44518	2.83351	1.29866	0.976603	NO	NO	Non-sign
P22692	sp|P22692|IBP4_HUMAN	insulin like growth factor binding protein 4	IGFBP4	WaldTest_moderated	statusdifferencesW1andW2	0.123866	-0.183614	acuteVSrecWave1	acuteVSrecWave2	0.30748	0.538802	33.9451	0.59354	-1.35601	1.97097	0.818502	0.912812	NO	NO	Non-sign
P22792	sp|P22792|CPN2_HUMAN	carboxypeptidase N subunit 2	CPN2	WaldTest_moderated	statusdifferencesW1andW2	1.89566	-0.842373	acuteVSrecWave1	acuteVSrecWave2	2.73803	2.5923	27.9451	0.0149945	-0.0525967	5.52866	1.36222	0.28021	NO	YES	Non-sign
P23083	sp|P23083|HV102_HUMAN			WaldTest_moderated	statusdifferencesW1andW2	-0.462026	0.0297461	acuteVSrecWave1	acuteVSrecWave2	-0.491772	-0.755015	33.9451	0.455447	-2.39041	1.40686	0.9342	0.867379	NO	NO	Non-sign
P23142	sp|P23142|FBLN1_HUMAN	fibulin 1	FBLN1	WaldTest_moderated	statusdifferencesW1andW2	0.511498	-0.718538	acuteVSrecWave1	acuteVSrecWave2	1.23004	2.23313	33.9451	0.0322408	-0.375568	2.83564	0.790017	0.401667	NO	YES	Non-sign
P23284	sp|P23284|PPIB_HUMAN	peptidylprolyl isomerase B	PPIB	WaldTest_moderated	statusdifferencesW1andW2	-0.31058	0.247089	acuteVSrecWave1	acuteVSrecWave2	-0.55767	-0.598424	20.9451	0.555974	-2.60897	1.49363	0.986228	0.912812	NO	NO	Non-sign
P23381	sp|P23381|SYWC_HUMAN	tryptophanyl-tRNA synthetase 1	WARS1	WaldTest_moderated	statusdifferencesW1andW2	1.4411	-0.0933189	acuteVSrecWave1	acuteVSrecWave2	1.53442	1.25281	20.9451	0.224083	-1.04185	4.11069	1.23862	0.724896	NO	YES	Non-sign
P23528	sp|P23528|COF1_HUMAN	cofilin 1	CFL1	WaldTest_moderated	statusdifferencesW1andW2	1.19263	-0.194696	acuteVSrecWave1	acuteVSrecWave2	1.38733	1.87859	32.9451	0.0691735	-0.729247	3.5039	1.04027	0.503295	NO	YES	Non-sign
P24592	sp|P24592|IBP6_HUMAN	insulin like growth factor binding protein 6	IGFBP6	WaldTest_moderated	statusdifferencesW1andW2	-0.875416	-0.0277595	acuteVSrecWave1	acuteVSrecWave2	-0.847656	-1.60261	33.9451	0.118287	-2.38945	0.694137	0.75862	0.581374	NO	NO	Non-sign
P24593	sp|P24593|IBP5_HUMAN	insulin like growth factor binding protein 5	IGFBP5	WaldTest_moderated	statusdifferencesW1andW2	-0.525295	-0.168698	acuteVSrecWave1	acuteVSrecWave2	-0.356597	-0.624069	27.9451	0.537644	-1.84724	1.13405	0.727645	0.912812	NO	NO	Non-sign
P25311	sp|P25311|ZA2G_HUMAN	alpha-2-glycoprotein 1, zinc-binding	AZGP1	WaldTest_moderated	statusdifferencesW1andW2	-0.365103	0.0452358	acuteVSrecWave1	acuteVSrecWave2	-0.410339	-0.409295	9.94512	0.690998	-1.90067	1.07999	0.668367	0.947746	NO	NO	Non-sign
P26038	sp|P26038|MOES_HUMAN	moesin	MSN	WaldTest_moderated	statusdifferencesW1andW2	0.925077	0.848349	acuteVSrecWave1	acuteVSrecWave2	0.0767283	0.0927438	33.9451	0.926652	-2.33487	2.48833	1.1866	0.989301	NO	NO	Non-sign
P26927	sp|P26927|HGFL_HUMAN	macrophage stimulating 1	MST1	WaldTest_moderated	statusdifferencesW1andW2	0.168668	0.473199	acuteVSrecWave1	acuteVSrecWave2	-0.304531	-0.590622	33.9451	0.558686	-1.80752	1.19846	0.739527	0.912812	NO	NO	Non-sign
P27169	sp|P27169|PON1_HUMAN	paraoxonase 1	PON1	WaldTest_moderated	statusdifferencesW1andW2	-0.268213	0.0649281	acuteVSrecWave1	acuteVSrecWave2	-0.333141	-0.509692	33.9451	0.613565	-2.2384	1.57212	0.93746	0.926545	NO	NO	Non-sign
P27918	sp|P27918|PROP_HUMAN	complement factor properdin	CFP	WaldTest_moderated	statusdifferencesW1andW2	-0.0721204	-0.984183	acuteVSrecWave1	acuteVSrecWave2	0.912063	2.10299	33.9451	0.042956	-0.352153	2.17628	0.622041	0.418525	NO	NO	Non-sign
P28838	sp|P28838|AMPL_HUMAN	leucine aminopeptidase 3	LAP3	groupAverage_moderated	statusdifferencesW1andW2	-1.45818	-2.50964	acuteVSrecWave1	acuteVSrecWave2	1.05146	1.62117	8.94512	0.139638	-0.747152	2.85007	0.794343	0.36058	NO	YES	Non-sign
P29401	sp|P29401|TKT_HUMAN	transketolase	TKT	WaldTest_moderated	statusdifferencesW1andW2	-0.188793	-0.451193	acuteVSrecWave1	acuteVSrecWave2	0.2624	0.248212	26.9451	0.805852	-2.4283	2.9531	1.31124	0.976603	NO	NO	Non-sign
P29622	sp|P29622|KAIN_HUMAN	serpin family A member 4	SERPINA4	WaldTest_moderated	statusdifferencesW1andW2	-1.01739	-0.143985	acuteVSrecWave1	acuteVSrecWave2	-0.873409	-2.09833	33.9451	0.0433922	-2.08673	0.339916	0.597001	0.418525	NO	NO	Non-sign
P30041	sp|P30041|PRDX6_HUMAN	peroxiredoxin 6	PRDX6	WaldTest_moderated	statusdifferencesW1andW2	0.167624	1.01539	acuteVSrecWave1	acuteVSrecWave2	-0.847763	-0.950472	24.9451	0.350991	-2.94435	1.24883	1.01788	0.801118	NO	NO	Non-sign
P30046	sp|P30046|DOPD_HUMAN	D-dopachrome tautomerase	DDT	groupAverage_moderated	statusdifferencesW1andW2	-2.34313	0.183515	acuteVSrecWave1	acuteVSrecWave2	-2.52665	-3.89033	11.9451	0.00216526	-4.35442	-0.698867	0.83846	0.0290898	YES	YES	FDR <= 0.05
P30101	sp|P30101|PDIA3_HUMAN	protein disulfide isomerase family A member 3	PDIA3	WaldTest_moderated	statusdifferencesW1andW2	-0.00907053	0.552142	acuteVSrecWave1	acuteVSrecWave2	-0.561212	-0.797912	24.9451	0.432452	-2.19396	1.07154	0.792687	0.844914	NO	NO	Non-sign
P31146	sp|P31146|COR1A_HUMAN	coronin 1A	CORO1A	WaldTest_moderated	statusdifferencesW1andW2	1.63096	0.703603	acuteVSrecWave1	acuteVSrecWave2	0.927354	1.08044	29.9451	0.288573	-1.40798	3.26269	1.14341	0.785957	NO	NO	Non-sign
P31327	sp|P31327|CPSM_HUMAN	carbamoyl-phosphate synthase 1	CPS1	WaldTest_moderated	statusdifferencesW1andW2	0.108999	-0.198643	acuteVSrecWave1	acuteVSrecWave2	0.307642	0.392553	12.9451	0.701037	-1.11543	1.73072	0.658435	0.957124	NO	NO	Non-sign
P32119	sp|P32119|PRDX2_HUMAN	peroxiredoxin 2	PRDX2	WaldTest_moderated	statusdifferencesW1andW2	0.716122	-0.125576	acuteVSrecWave1	acuteVSrecWave2	0.841698	0.980067	24.9451	0.336463	-1.30952	2.99292	1.0444	0.785957	NO	NO	Non-sign
P33908	sp|P33908|MA1A1_HUMAN	mannosidase alpha class 1A member 1	MAN1A1	WaldTest_moderated	statusdifferencesW1andW2	2.29766	0.866083	acuteVSrecWave1	acuteVSrecWave2	1.43157	2.69615	29.9451	0.0113983	0.00632947	2.85682	0.697818	0.227206	Partial	YES	FDR <= 0.25
P34096	sp|P34096|RNAS4_HUMAN	ribonuclease A family member 4	RNASE4	WaldTest_moderated	statusdifferencesW1andW2	0.183581	0.0416348	acuteVSrecWave1	acuteVSrecWave2	0.141947	0.261465	33.9451	0.795314	-1.44056	1.72445	0.778651	0.976603	NO	NO	Non-sign
P35247	sp|P35247|SFTPD_HUMAN	surfactant protein D	SFTPD	WaldTest_moderated	statusdifferencesW1andW2	-1.23214	-0.453852	acuteVSrecWave1	acuteVSrecWave2	-0.778292	-1.05967	14.9451	0.306119	-2.2281	0.671517	0.679981	0.785957	NO	NO	Non-sign
P35527	sp|P35527|K1C9_HUMAN	keratin 9	KRT9	WaldTest_moderated	statusdifferencesW1andW2	1.20906	0.25949	acuteVSrecWave1	acuteVSrecWave2	0.949571	1.17698	32.9451	0.247638	-1.36274	3.26188	1.13647	0.774341	NO	NO	Non-sign
P35542	sp|P35542|SAA4_HUMAN	serum amyloid A4, constitutive	SAA4	WaldTest_moderated	statusdifferencesW1andW2	0.195704	-0.0640948	acuteVSrecWave1	acuteVSrecWave2	0.259799	0.478894	33.9451	0.635085	-1.32157	1.84116	0.778091	0.938104	NO	NO	Non-sign
P35579	sp|P35579|MYH9_HUMAN	myosin heavy chain 9	MYH9	WaldTest_moderated	statusdifferencesW1andW2	-0.631733	0.749127	acuteVSrecWave1	acuteVSrecWave2	-1.38086	-1.41951	22.9451	0.169195	-3.71596	0.954238	1.12865	0.663327	NO	YES	Non-sign
P35858	sp|P35858|ALS_HUMAN	insulin like growth factor binding protein acid labile subunit	IGFALS	WaldTest_moderated	statusdifferencesW1andW2	0.0905284	-0.652358	acuteVSrecWave1	acuteVSrecWave2	0.742886	1.47348	33.9451	0.149834	-0.726754	2.21253	0.723118	0.633651	NO	NO	Non-sign
P35908	sp|P35908|K22E_HUMAN	keratin 2	KRT2	WaldTest_moderated	statusdifferencesW1andW2	0.291859	0.0213641	acuteVSrecWave1	acuteVSrecWave2	0.270495	0.53992	28.9451	0.593382	-1.07808	1.61907	0.659323	0.912812	NO	NO	Non-sign
P36222	sp|P36222|CH3L1_HUMAN	chitinase 3 like 1	CHI3L1	WaldTest_moderated	statusdifferencesW1andW2	-0.612383	-0.64163	acuteVSrecWave1	acuteVSrecWave2	0.0292472	0.0273066	23.9451	0.978441	-2.54827	2.60677	1.24871	0.993296	NO	NO	Non-sign
P36955	sp|P36955|PEDF_HUMAN	serpin family F member 1	SERPINF1	WaldTest_moderated	statusdifferencesW1andW2	0.115397	0.240198	acuteVSrecWave1	acuteVSrecWave2	-0.124801	-0.306468	33.9451	0.761121	-1.31185	1.06225	0.584073	0.976603	NO	NO	Non-sign
P36980	sp|P36980|FHR2_HUMAN	complement factor H related 2	CFHR2	WaldTest_moderated	statusdifferencesW1andW2	0.225184	-0.292108	acuteVSrecWave1	acuteVSrecWave2	0.517292	0.825051	33.9451	0.415103	-1.31034	2.34493	0.899264	0.834136	NO	NO	Non-sign
P37802	sp|P37802|TAGL2_HUMAN	transgelin 2	TAGLN2	WaldTest_moderated	statusdifferencesW1andW2	0.92592	1.32929	acuteVSrecWave1	acuteVSrecWave2	-0.403368	-0.585727	32.9451	0.56205	-2.37712	1.57039	0.970074	0.912812	NO	NO	Non-sign
P39060	sp|P39060|COIA1_HUMAN	collagen type XVIII alpha 1 chain	COL18A1	WaldTest_moderated	statusdifferencesW1andW2	-0.405236	-0.258197	acuteVSrecWave1	acuteVSrecWave2	-0.14704	-0.258394	33.9451	0.797663	-1.80581	1.51173	0.816176	0.976603	NO	NO	Non-sign
P41218	sp|P41218|MNDA_HUMAN	myeloid cell nuclear differentiation antigen	MNDA	groupAverage_moderated	statusdifferencesW1andW2	3.30307	0.7667	acuteVSrecWave1	acuteVSrecWave2	2.53637	3.47635	10.9451	0.00521925	0.568406	4.50434	0.893583	0.047812	YES	YES	FDR <= 0.05
P49908	sp|P49908|SEPP1_HUMAN	selenoprotein P	SELENOP	WaldTest_moderated	statusdifferencesW1andW2	-1.95302	-0.565384	acuteVSrecWave1	acuteVSrecWave2	-1.38764	-1.67631	32.9451	0.103143	-3.76954	0.99427	1.17067	0.559667	NO	YES	Non-sign
P50552	sp|P50552|VASP_HUMAN	vasodilator stimulated phosphoprotein	VASP	WaldTest_moderated	statusdifferencesW1andW2	-0.0465113	-0.546516	acuteVSrecWave1	acuteVSrecWave2	0.500004	0.437454	12.9451	0.668992	-1.32446	2.32447	0.844152	0.939101	NO	NO	Non-sign
P51884	sp|P51884|LUM_HUMAN	lumican	LUM	WaldTest_moderated	statusdifferencesW1andW2	0.830281	-0.100722	acuteVSrecWave1	acuteVSrecWave2	0.931003	0.572056	14.9451	0.575788	-2.13206	3.99407	1.43662	0.912812	NO	NO	Non-sign
P55056	sp|P55056|APOC4_HUMAN	apolipoprotein C4	APOC4	WaldTest_moderated	statusdifferencesW1andW2	-1.31082	-0.933099	acuteVSrecWave1	acuteVSrecWave2	-0.377723	-0.478834	30.9451	0.635423	-2.56387	1.80843	1.07182	0.938104	NO	NO	Non-sign
P55058	sp|P55058|PLTP_HUMAN	phospholipid transfer protein	PLTP	WaldTest_moderated	statusdifferencesW1andW2	0.0455775	-0.738537	acuteVSrecWave1	acuteVSrecWave2	0.784114	0.868201	23.9451	0.393903	-1.40352	2.97175	1.05982	0.812255	NO	NO	Non-sign
P55103	sp|P55103|INHBC_HUMAN	inhibin subunit beta C	INHBC	WaldTest_moderated	statusdifferencesW1andW2	1.01884	-0.00270413	acuteVSrecWave1	acuteVSrecWave2	1.02154	2.48495	29.9451	0.0187712	-0.0819237	2.12501	0.540271	0.28063	NO	YES	Non-sign
P55774	sp|P55774|CCL18_HUMAN	C-C motif chemokine ligand 18	CCL18	WaldTest_moderated	statusdifferencesW1andW2	-0.885378	0.0848944	acuteVSrecWave1	acuteVSrecWave2	-0.970273	-1.53038	27.9451	0.137167	-2.62423	0.683689	0.807367	0.630966	NO	NO	Non-sign
P60660	sp|P60660|MYL6_HUMAN	myosin light chain 6	MYL6	groupAverage_moderated	statusdifferencesW1andW2	-0.564549	1.47207	acuteVSrecWave1	acuteVSrecWave2	-2.03662	-2.97651	8.94512	0.0156407	-3.9341	-0.139141	0.838007	0.0942899	Partial	YES	FDR <= 0.25
P60709	sp|P60709|ACTB_HUMAN	actin beta	ACTB	WaldTest_moderated	statusdifferencesW1andW2	0.643584	0.534701	acuteVSrecWave1	acuteVSrecWave2	0.108883	0.160242	33.9451	0.87364	-1.8718	2.08957	0.974572	0.989301	NO	NO	Non-sign
P61224	sp|P61224|RAP1B_HUMAN	RAP1B, member of RAS oncogene family	RAP1B	WaldTest_moderated	statusdifferencesW1andW2	0.770962	0.73334	acuteVSrecWave1	acuteVSrecWave2	0.0376221	0.0400447	11.9451	0.968719	-1.39864	1.47389	0.658861	0.993296	NO	NO	Non-sign
P61626	sp|P61626|LYSC_HUMAN	lysozyme	LYZ	WaldTest_moderated	statusdifferencesW1andW2	-0.276162	0.468712	acuteVSrecWave1	acuteVSrecWave2	-0.744874	-0.915972	33.9451	0.366143	-3.11534	1.6256	1.16636	0.812007	NO	NO	Non-sign
P62805	sp|P62805|H4_HUMAN	H4 clustered histone 11	H4C11	WaldTest_moderated	statusdifferencesW1andW2	0.122527	0.110642	acuteVSrecWave1	acuteVSrecWave2	0.011885	0.0108518	28.9451	0.991416	-2.81274	2.83651	1.38097	0.994053	NO	NO	Non-sign
P63261	sp|P63261|ACTG_HUMAN	actin gamma 1	ACTG1	WaldTest_moderated	statusdifferencesW1andW2	0.85031	1.1323	acuteVSrecWave1	acuteVSrecWave2	-0.281992	-0.197997	14.9451	0.845715	-2.99803	2.43405	1.27386	0.976603	NO	NO	Non-sign
P68032	sp|P68032|ACTC_HUMAN	actin alpha cardiac muscle 1	ACTC1	WaldTest_moderated	statusdifferencesW1andW2	0.865618	0.570613	acuteVSrecWave1	acuteVSrecWave2	0.295005	0.423354	33.9451	0.674707	-1.73623	2.32624	0.999442	0.940512	NO	NO	Non-sign
P68363	sp|P68363|TBA1B_HUMAN	tubulin alpha 1b	TUBA1B	WaldTest_moderated	statusdifferencesW1andW2	0.0749181	1.7691	acuteVSrecWave1	acuteVSrecWave2	-1.69419	-0.983205	12.9451	0.343527	-4.44468	1.05631	1.27261	0.790374	NO	YES	Non-sign
P68871	sp|P68871|HBB_HUMAN	hemoglobin subunit beta	HBB	WaldTest_moderated	statusdifferencesW1andW2	-0.643666	0.118708	acuteVSrecWave1	acuteVSrecWave2	-0.762374	-0.706607	30.9451	0.485098	-3.76901	2.24426	1.47409	0.890205	NO	NO	Non-sign
P69905	sp|P69905|HBA_HUMAN	hemoglobin subunit alpha 2	HBA2	WaldTest_moderated	statusdifferencesW1andW2	-0.455401	0.740971	acuteVSrecWave1	acuteVSrecWave2	-1.19637	-0.986243	32.9451	0.331202	-4.67309	2.28034	1.70876	0.785957	NO	YES	Non-sign
P80108	sp|P80108|PHLD_HUMAN	glycosylphosphatidylinositol specific phospholipase D1	GPLD1	WaldTest_moderated	statusdifferencesW1andW2	0.335789	1.03079	acuteVSrecWave1	acuteVSrecWave2	-0.694997	-0.417254	8.94512	0.686328	-3.16401	1.77401	1.09042	0.947746	NO	NO	Non-sign
P80748	sp|P80748|LV321_HUMAN			WaldTest_moderated	statusdifferencesW1andW2	-3.29776	-0.200239	acuteVSrecWave1	acuteVSrecWave2	-3.09752	-1.75549	20.9451	0.0937913	-7.09503	0.899995	1.92193	0.559667	NO	YES	Non-sign
P81172	sp|P81172|HEPC_HUMAN	hepcidin antimicrobial peptide	HAMP	WaldTest_moderated	statusdifferencesW1andW2	1.79461	0.417424	acuteVSrecWave1	acuteVSrecWave2	1.37719	2.1885	25.9451	0.0378306	-0.169012	2.92339	0.752139	0.409708	NO	YES	Non-sign
P84243	sp|P84243|H33_HUMAN	H3.3 histone A	H3-3A	WaldTest_moderated	statusdifferencesW1andW2	-4.60996	-0.0849345	acuteVSrecWave1	acuteVSrecWave2	-4.52503	-5.02774	11.9451	0.00029945	-5.85792	-3.19214	0.611438	0.0447678	YES	YES	FDR <= 0.05
P98160	sp|P98160|PGBM_HUMAN	heparan sulfate proteoglycan 2	HSPG2	WaldTest_moderated	statusdifferencesW1andW2	0.609557	-0.322651	acuteVSrecWave1	acuteVSrecWave2	0.932208	1.95236	24.9451	0.0622052	-0.263807	2.12822	0.580655	0.483844	NO	NO	Non-sign
Q00796	sp|Q00796|DHSO_HUMAN	sorbitol dehydrogenase	SORD	WaldTest_moderated	statusdifferencesW1andW2	-4.3953	1.00556	acuteVSrecWave1	acuteVSrecWave2	-5.40085	-2.13086	8.94512	0.0621196	-9.15792	-1.64379	1.65928	0.483844	NO	YES	Non-sign
Q01518	sp|Q01518|CAP1_HUMAN	cyclase associated actin cytoskeleton regulatory protein 1	CAP1	WaldTest_moderated	statusdifferencesW1andW2	-0.149717	0.160118	acuteVSrecWave1	acuteVSrecWave2	-0.309835	-0.317244	20.9451	0.754199	-2.3316	1.71193	0.972028	0.976603	NO	NO	Non-sign
Q02790	sp|Q02790|FKBP4_HUMAN	FKBP prolyl isomerase 4	FKBP4	WaldTest_moderated	statusdifferencesW1andW2	0.374396	0.496656	acuteVSrecWave1	acuteVSrecWave2	-0.12226	-0.13124	12.9451	0.897603	-1.7662	1.52168	0.760628	0.989301	NO	NO	Non-sign
Q02985	sp|Q02985|FHR3_HUMAN	complement factor H related 3	CFHR3	WaldTest_moderated	statusdifferencesW1andW2	1.38383	0.600709	acuteVSrecWave1	acuteVSrecWave2	0.783123	0.632609	27.9451	0.532131	-2.3557	3.92194	1.53219	0.912812	NO	NO	Non-sign
Q03591	sp|Q03591|FHR1_HUMAN	complement factor H related 1	CFHR1	WaldTest_moderated	statusdifferencesW1andW2	0.325282	-0.0761111	acuteVSrecWave1	acuteVSrecWave2	0.401394	0.546952	33.9451	0.587989	-1.73782	2.54061	1.05258	0.912812	NO	NO	Non-sign
Q04756	sp|Q04756|HGFA_HUMAN	HGF activator	HGFAC	WaldTest_moderated	statusdifferencesW1andW2	-0.492281	-0.581285	acuteVSrecWave1	acuteVSrecWave2	0.0890041	0.138663	33.9451	0.890536	-1.78204	1.96005	0.920624	0.989301	NO	NO	Non-sign
Q06033	sp|Q06033|ITIH3_HUMAN	inter-alpha-trypsin inhibitor heavy chain 3	ITIH3	WaldTest_moderated	statusdifferencesW1andW2	1.29015	-0.00171566	acuteVSrecWave1	acuteVSrecWave2	1.29186	2.52495	33.9451	0.016411	-0.199547	2.78328	0.733831	0.28063	NO	YES	Non-sign
Q12805	sp|Q12805|FBLN3_HUMAN	EGF containing fibulin extracellular matrix protein 1	EFEMP1	WaldTest_moderated	statusdifferencesW1andW2	0.321868	-0.816597	acuteVSrecWave1	acuteVSrecWave2	1.13847	1.2889	10.9451	0.224009	-0.36835	2.64528	0.684191	0.724896	NO	YES	Non-sign
Q13201	sp|Q13201|MMRN1_HUMAN	multimerin 1	MMRN1	groupAverage_moderated	statusdifferencesW1andW2	0.552363	0.383237	acuteVSrecWave1	acuteVSrecWave2	0.169126	0.16799	21.9451	0.86813	-3.64339	3.98164	1.83809	0.959114	NO	NO	Non-sign
Q13418	sp|Q13418|ILK_HUMAN	integrin linked kinase	ILK	WaldTest_moderated	statusdifferencesW1andW2	1.0875	0.958296	acuteVSrecWave1	acuteVSrecWave2	0.1292	0.202049	27.9451	0.841343	-1.54706	1.80546	0.818254	0.976603	NO	NO	Non-sign
Q13790	sp|Q13790|APOF_HUMAN	apolipoprotein F	APOF	WaldTest_moderated	statusdifferencesW1andW2	0.509279	-0.198602	acuteVSrecWave1	acuteVSrecWave2	0.707882	1.29089	32.9451	0.205728	-0.870005	2.28577	0.77551	0.712224	NO	NO	Non-sign
Q13822	sp|Q13822|ENPP2_HUMAN	ectonucleotide pyrophosphatase/phosphodiesterase 2	ENPP2	WaldTest_moderated	statusdifferencesW1andW2	-0.448719	-0.413225	acuteVSrecWave1	acuteVSrecWave2	-0.0354944	-0.0227015	15.9451	0.98217	-2.57833	2.50735	1.19917	0.993296	NO	NO	Non-sign
Q14520	sp|Q14520|HABP2_HUMAN	hyaluronan binding protein 2	HABP2	WaldTest_moderated	statusdifferencesW1andW2	0.445249	0.229569	acuteVSrecWave1	acuteVSrecWave2	0.21568	0.568544	33.9451	0.573408	-0.89013	1.32149	0.5441	0.912812	NO	NO	Non-sign
Q14624	sp|Q14624|ITIH4_HUMAN	inter-alpha-trypsin inhibitor heavy chain 4	ITIH4	WaldTest_moderated	statusdifferencesW1andW2	0.126196	0.462024	acuteVSrecWave1	acuteVSrecWave2	-0.335828	-0.817639	33.9451	0.419266	-1.53309	0.861433	0.589097	0.834136	NO	NO	Non-sign
Q14766	sp|Q14766|LTBP1_HUMAN	latent transforming growth factor beta binding protein 1	LTBP1	WaldTest_moderated	statusdifferencesW1andW2	0.574627	0.55722	acuteVSrecWave1	acuteVSrecWave2	0.0174062	0.0305707	25.9451	0.975846	-1.39732	1.43214	0.688184	0.993296	NO	NO	Non-sign
Q15113	sp|Q15113|PCOC1_HUMAN	procollagen C-endopeptidase enhancer	PCOLCE	WaldTest_moderated	statusdifferencesW1andW2	0.0696473	-0.20293	acuteVSrecWave1	acuteVSrecWave2	0.272578	0.275412	32.9451	0.78472	-2.564	3.10916	1.39414	0.976603	NO	NO	Non-sign
Q15404	sp|Q15404|RSU1_HUMAN	Ras suppressor protein 1	RSU1	WaldTest_moderated	statusdifferencesW1andW2	1.62357	1.12291	acuteVSrecWave1	acuteVSrecWave2	0.500661	0.355835	11.9451	0.728169	-1.66815	2.66947	0.994902	0.976603	NO	NO	Non-sign
Q15459	sp|Q15459|SF3A1_HUMAN	splicing factor 3a subunit 1	SF3A1	WaldTest_moderated	statusdifferencesW1andW2	0.366363	-0.291875	acuteVSrecWave1	acuteVSrecWave2	0.658238	0.584524	16.9451	0.56657	-1.625	2.94148	1.08193	0.912812	NO	NO	Non-sign
Q15493	sp|Q15493|RGN_HUMAN	regucalcin	RGN	WaldTest_moderated	statusdifferencesW1andW2	0.420072	0.616375	acuteVSrecWave1	acuteVSrecWave2	-0.196303	-0.433931	21.9451	0.668575	-1.25648	0.863873	0.511132	0.939101	NO	NO	Non-sign
Q15582	sp|Q15582|BGH3_HUMAN	transforming growth factor beta induced	TGFBI	WaldTest_moderated	statusdifferencesW1andW2	0.544555	0.492395	acuteVSrecWave1	acuteVSrecWave2	0.0521599	0.0868077	33.9451	0.931334	-1.69935	1.80367	0.861809	0.989301	NO	NO	Non-sign
Q15942	sp|Q15942|ZYX_HUMAN	zyxin	ZYX	WaldTest_moderated	statusdifferencesW1andW2	0.405194	1.40817	acuteVSrecWave1	acuteVSrecWave2	-1.00297	-1.01039	26.9451	0.321295	-3.38679	1.38084	1.16169	0.785957	NO	YES	Non-sign
Q16270	sp|Q16270|IBP7_HUMAN	insulin like growth factor binding protein 7	IGFBP7	WaldTest_moderated	statusdifferencesW1andW2	-0.18637	0.0186293	acuteVSrecWave1	acuteVSrecWave2	-0.205	-0.33063	19.9451	0.744372	-1.574	1.164	0.656174	0.976603	NO	NO	Non-sign
Q16610	sp|Q16610|ECM1_HUMAN	extracellular matrix protein 1	ECM1	WaldTest_moderated	statusdifferencesW1andW2	0.28518	0.188417	acuteVSrecWave1	acuteVSrecWave2	0.0967636	0.14724	31.9451	0.883868	-1.75646	1.94999	0.909752	0.989301	NO	NO	Non-sign
Q16627	sp|Q16627|CCL14_HUMAN	C-C motif chemokine ligand 14	CCL14	WaldTest_moderated	statusdifferencesW1andW2	-0.515078	-0.449283	acuteVSrecWave1	acuteVSrecWave2	-0.0657958	-0.0914882	23.9451	0.927866	-1.82814	1.69655	0.853788	0.989301	NO	NO	Non-sign
Q6Q788	sp|Q6Q788|APOA5_HUMAN	apolipoprotein A5	APOA5	WaldTest_moderated	statusdifferencesW1andW2	1.50758	0.829418	acuteVSrecWave1	acuteVSrecWave2	0.678165	1.03433	32.9451	0.308514	-1.20843	2.56476	0.927237	0.785957	NO	NO	Non-sign
Q6UY14	sp|Q6UY14|ATL4_HUMAN	ADAMTS like 4	ADAMTSL4	WaldTest_moderated	statusdifferencesW1andW2	-0.10309	-0.0559602	acuteVSrecWave1	acuteVSrecWave2	-0.0471301	-0.0825584	32.9451	0.934702	-1.68328	1.58902	0.804147	0.989301	NO	NO	Non-sign
Q7LDG7	sp|Q7LDG7|GRP2_HUMAN	RAS guanyl releasing protein 2	RASGRP2	WaldTest_moderated	statusdifferencesW1andW2	0.377194	1.10241	acuteVSrecWave1	acuteVSrecWave2	-0.725213	-0.870276	25.9451	0.392131	-2.83653	1.38611	1.02704	0.812255	NO	NO	Non-sign
Q86UD1	sp|Q86UD1|OAF_HUMAN	out at first homolog	OAF	WaldTest_moderated	statusdifferencesW1andW2	0.814231	-0.0209762	acuteVSrecWave1	acuteVSrecWave2	0.835207	0.870714	24.9451	0.392213	-1.56751	3.23792	1.1665	0.812255	NO	NO	Non-sign
Q86UX7	sp|Q86UX7|URP2_HUMAN	FERM domain containing kindlin 3	FERMT3	WaldTest_moderated	statusdifferencesW1andW2	0.431055	1.47675	acuteVSrecWave1	acuteVSrecWave2	-1.0457	-1.48925	30.9451	0.146544	-2.98455	0.893159	0.950578	0.633651	NO	YES	Non-sign
Q8N392	sp|Q8N392|RHG18_HUMAN	Rho GTPase activating protein 18	ARHGAP18	WaldTest_moderated	statusdifferencesW1andW2	-0.294402	-0.228299	acuteVSrecWave1	acuteVSrecWave2	-0.0661027	-0.0898204	16.9451	0.929483	-1.50398	1.37178	0.681351	0.989301	NO	NO	Non-sign
Q8WUA8	sp|Q8WUA8|TSK_HUMAN	tsukushi, small leucine rich proteoglycan	TSKU	WaldTest_moderated	statusdifferencesW1andW2	1.91872	3.41049	acuteVSrecWave1	acuteVSrecWave2	-1.49177	-1.32813	25.9451	0.195702	-4.15802	1.17447	1.29698	0.712224	NO	YES	Non-sign
Q8WZ42	sp|Q8WZ42|TITIN_HUMAN	titin	TTN	WaldTest_moderated	statusdifferencesW1andW2	0.395399	-0.167512	acuteVSrecWave1	acuteVSrecWave2	0.562911	0.575657	33.9451	0.568644	-2.28752	3.41334	1.40252	0.912812	NO	NO	Non-sign
Q92743	sp|Q92743|HTRA1_HUMAN	HtrA serine peptidase 1	HTRA1	WaldTest_moderated	statusdifferencesW1andW2	0.954642	-0.728031	acuteVSrecWave1	acuteVSrecWave2	1.68267	1.50041	19.9451	0.149172	-0.160685	3.52603	0.883541	0.633651	NO	YES	Non-sign
Q92954	sp|Q92954|PRG4_HUMAN	proteoglycan 4	PRG4	WaldTest_moderated	statusdifferencesW1andW2	1.27657	0.102554	acuteVSrecWave1	acuteVSrecWave2	1.17402	2.13873	33.9451	0.0397375	-0.426105	2.77414	0.787319	0.409708	NO	YES	Non-sign
Q96GR2	sp|Q96GR2|ACBG1_HUMAN	acyl-CoA synthetase bubblegum family member 1	ACSBG1	WaldTest_moderated	statusdifferencesW1andW2	0.0758287	-0.950959	acuteVSrecWave1	acuteVSrecWave2	1.02679	1.71115	20.9451	0.101825	-0.368615	2.42219	0.670884	0.559667	NO	YES	Non-sign
Q96IY4	sp|Q96IY4|CBPB2_HUMAN	carboxypeptidase B2	CPB2	WaldTest_moderated	statusdifferencesW1andW2	0.520205	0.268369	acuteVSrecWave1	acuteVSrecWave2	0.251836	0.463831	33.9451	0.64573	-1.33084	1.83451	0.778737	0.938104	NO	NO	Non-sign
Q96NZ9	sp|Q96NZ9|PRAP1_HUMAN	proline rich acidic protein 1	PRAP1	WaldTest_moderated	statusdifferencesW1andW2	0.260303	-0.149868	acuteVSrecWave1	acuteVSrecWave2	0.410171	0.868526	33.9451	0.391206	-0.966454	1.7868	0.677351	0.812255	NO	NO	Non-sign
Q96PD5	sp|Q96PD5|PGRP2_HUMAN	peptidoglycan recognition protein 2	PGLYRP2	WaldTest_moderated	statusdifferencesW1andW2	0.0181486	-0.727018	acuteVSrecWave1	acuteVSrecWave2	0.745167	1.15087	33.9451	0.257828	-1.14222	2.63255	0.928665	0.785957	NO	NO	Non-sign
Q99439	sp|Q99439|CNN2_HUMAN	calponin 2	CNN2	WaldTest_moderated	statusdifferencesW1andW2	1.39314	1.56261	acuteVSrecWave1	acuteVSrecWave2	-0.16947	-0.108079	13.9451	0.915473	-2.71265	2.37371	1.18531	0.989301	NO	NO	Non-sign
Q99969	sp|Q99969|RARR2_HUMAN	retinoic acid receptor responder 2	RARRES2	WaldTest_moderated	statusdifferencesW1andW2	0.586186	-0.313905	acuteVSrecWave1	acuteVSrecWave2	0.90009	1.31035	33.9451	0.198875	-1.10223	2.90241	0.985215	0.712224	NO	NO	Non-sign
Q9BQE3	sp|Q9BQE3|TBA1C_HUMAN	tubulin alpha 1c	TUBA1C	WaldTest_moderated	statusdifferencesW1andW2	-0.283283	0.615834	acuteVSrecWave1	acuteVSrecWave2	-0.899117	-0.450703	7.94512	0.664249	-3.63539	1.83716	1.18516	0.939101	NO	NO	Non-sign
Q9BWP8	sp|Q9BWP8|COL11_HUMAN	collectin subfamily member 11	COLEC11	WaldTest_moderated	statusdifferencesW1andW2	-0.397896	-0.313157	acuteVSrecWave1	acuteVSrecWave2	-0.0847399	-0.0872031	11.9451	0.931955	-1.57031	1.40083	0.681478	0.989301	NO	NO	Non-sign
Q9BXR6	sp|Q9BXR6|FHR5_HUMAN	complement factor H related 5	CFHR5	WaldTest_moderated	statusdifferencesW1andW2	0.55129	0.164613	acuteVSrecWave1	acuteVSrecWave2	0.386677	1.09598	33.9451	0.280801	-0.641761	1.41511	0.50603	0.785957	NO	NO	Non-sign
Q9HDC9	sp|Q9HDC9|APMAP_HUMAN	adipocyte plasma membrane associated protein	APMAP	WaldTest_moderated	statusdifferencesW1andW2	0.254679	0.431852	acuteVSrecWave1	acuteVSrecWave2	-0.177173	-0.237484	30.9451	0.813846	-2.24471	1.89037	1.01367	0.976603	NO	NO	Non-sign
Q9NQ79	sp|Q9NQ79|CRAC1_HUMAN	cartilage acidic protein 1	CRTAC1	WaldTest_moderated	statusdifferencesW1andW2	0.163134	-0.22359	acuteVSrecWave1	acuteVSrecWave2	0.386724	0.601897	22.9451	0.553144	-1.0821	1.85555	0.709944	0.912812	NO	NO	Non-sign
Q9UGM5	sp|Q9UGM5|FETUB_HUMAN	fetuin B	FETUB	WaldTest_moderated	statusdifferencesW1andW2	0.816888	-1.19292	acuteVSrecWave1	acuteVSrecWave2	2.00981	1.48117	27.9451	0.14975	-1.57527	5.59488	1.75002	0.633651	NO	YES	Non-sign
Q9UJJ9	sp|Q9UJJ9|GNPTG_HUMAN	N-acetylglucosamine-1-phosphate transferase subunit gamma	GNPTG	WaldTest_moderated	statusdifferencesW1andW2	0.381405	-0.154093	acuteVSrecWave1	acuteVSrecWave2	0.535498	1.28643	33.9451	0.206998	-0.677907	1.7489	0.59704	0.712224	NO	NO	Non-sign
Q9UK55	sp|Q9UK55|ZPI_HUMAN	serpin family A member 10	SERPINA10	WaldTest_moderated	statusdifferencesW1andW2	1.65019	-0.767869	acuteVSrecWave1	acuteVSrecWave2	2.41806	5.68424	33.9451	2.22724e-06	1.17804	3.65808	0.610136	0.000665944	YES	YES	FDR <= 0.05
Q9UNW1	sp|Q9UNW1|MINP1_HUMAN	multiple inositol-polyphosphate phosphatase 1	MINPP1	WaldTest_moderated	statusdifferencesW1andW2	-0.184134	-0.513053	acuteVSrecWave1	acuteVSrecWave2	0.328919	0.512927	31.9451	0.611531	-1.48632	2.14416	0.891103	0.926545	NO	NO	Non-sign
Q9Y490	sp|Q9Y490|TLN1_HUMAN	talin 1	TLN1	WaldTest_moderated	statusdifferencesW1andW2	1.40658	0.84047	acuteVSrecWave1	acuteVSrecWave2	0.566109	0.842015	31.9451	0.406039	-1.32983	2.46205	0.930717	0.831546	NO	NO	Non-sign
Q9Y5C1	sp|Q9Y5C1|ANGL3_HUMAN	angiopoietin like 3	ANGPTL3	WaldTest_moderated	statusdifferencesW1andW2	0.174876	0.359746	acuteVSrecWave1	acuteVSrecWave2	-0.184869	-0.286449	29.9451	0.776507	-1.94707	1.57733	0.862798	0.976603	NO	NO	Non-sign
	Biognosys|iRT-Kit_WR_fusion			WaldTest_moderated	statusdifferencesW1andW2	0.224107	0.0940341	acuteVSrecWave1	acuteVSrecWave2	0.130073	0.259975	33.9451	0.796454	-1.32837	1.58852	0.71761	0.976603	NO	NO	Non-sign
